# Supplementary material for: Association of cellular and molecular responses in the rat mammary gland to 17β-estradiol with susceptibility to mammary cancer
Source: BMC Cancer. 2013 Dec 5;13:573. doi: 10.1186/1471-2407-13-573 (PMC3924185; doi:10.1186/1471-2407-13-573)
Supplement: Additional file 1 — Table S1. Primary and secondary antibodies for immunohistochemistry and western blot; Table S2: Rat strain specific effects of 17β-Estradiol on gene expression; Table S3: Gene ontology analysis with the differentially expressed transcripts. [file 1471-2407-13-573-S1.xlsx]

## Sheet: Table S1
Supplementary Table S1 Primary and secondary antibodies for immunohistochemistry and western blot
Antibody Name	Supplier	Product Number	Host	Dilution
Immunohistochemistry
Primary Antibodies
Cytokeratin5	Covance	PRB-160P	rabbit	1:5000
Cytokeratin8	Abcam	ab14053	chicken	1:5000
BrdU	Calbiochem	NA61	mouse	1:50
Milk protein	Nordic	YNRMMSP	rabbit	1:500
Secondary Antibodies
Alexa Fluor 488 anti-rabbit IgG	Molecular Probes	A11008	goat	1:1000
Alexa Fluor 546 anti-chicken IgG	Molecular Probes	A11040	goat	1:1000
Alexa Fluor 647 anti-mouse IgG	Molecular Probes	A21235	goat	1:1000
Western blot
Primary Antibodies
Cleaved caspase 3	Cell Signaling	9661	rabbit	1:1000
Spp1/osteopontin	IMGENEX	IMG-3855	goat	1:500
Lipocalin2/NGAL	R&D Systems	AF3508	goat	1:200
Mmp7/matrilysin	Cell Signaling	3801	rabbit	1:1000
Mmp9/gelatinase	Abcam	EP1254	rabbit	1:1000
β-actin	Sigma	A5441	mouse	1:5000
Secondary Antibodies
IRDye 800CW anti-goat IgG	LI-COR	926-32214	donkey	1:10000
IRDye 680LT anti-mouse IgG	LI-COR	926-68020	goat	1:20000
HRP anti-rabbit IgG	Santa Cruz	sc-2004	goat	1:2000
HRP anti-mouse IgG	Jackson Immunoresearch	115-035-174	goat	1:2000

## Sheet: Table S2
Supplementary Table S2 Rat strain specific effects of 17β-Estradiol on gene expression
ProbeID	Alignments		Gene Symbol	ACI_Average (log2)	BN_Average (log2)	Fold change	pvalue_ACI_vs_BN	Gene Title
1381593_x_at	chr20:4702065-4702565 (+) // 99.47 // p12		RT1-Ba	2.8147	13.5107	-1658.92	0	RT1 class II, locus Ba
1392334_at	chr20:4702065-4702565 (+) // 99.47 // p12		RT1-Ba	3.05152	13.4783	-1376.52	0	RT1 class II, locus Ba
1367581_a_at	chr14:6422741-6426384 (-) // 57.02 // p22		Spp1	4.10708	13.4804	-663.231	0	secreted phosphoprotein 1
1387011_at	chr3:11511397-11514747 (-) // 100.0 // p11		Lcn2	4.93458	13.4483	-365.49	0	lipocalin 2
1388272_at	chr6:138287131-138288744 (-) // 99.64 // q32		Igh-1a	3.07328	11.5661	-360.231	7e-06	immunoglobulin heavy chain 1a (serum IgG2a)
1370428_x_at	chr20:5022084-5024786 (+) // 96.63 // p12 /// chr20:5057036-5059728 (+) // 93.17 // p12 /// chr20:3410368-3429824 (+) // 92.97 // p12 /// chr20:3552401-3579498 (-) // 93.07 // p12 /// chr20:3510180-3597742 (-) // 89.89 // p12 /// chr20_random:37376-40028 (-) // 92.11 //		RT1-A2 /// RT1-A3 /// RT1-Aw2	2.86384	11.2701	-339.265	0	RT1 class Ia, locus A2 /// RT1 class I, A3 /// RT1 class Ib, locus Aw2
1370967_at	chr11:84195934-84196383 (+) // 99.12 // q23 /// chr11:84194488-84194937 (+) // 98.68 // q23		---	5.89175	13.8177	-243.191	0	---
1382410_at	chr12:2261219-2264994 (+) // 99.54 // p12		Cd209b	2.34355	10.1988	-231.567	0.00052	CD209b antigen
1368766_at	chr8:4526033-4533730 (+) // 95.36 // q11		Mmp7	2.88939	10.4587	-189.935	0	matrix metallopeptidase 7
1398390_at	chr14:15126331-15126759 (-) // 95.32 // p22		Cxcl13	5.07091	12.1802	-138.076	0	chemokine (C-X-C motif) ligand 13
1391446_at	chr1:213763453-213764169 (-) // 99.72 // q43		Ms4a1	2.21412	9.15402	-122.778	0.003149	membrane-spanning 4-domains, subfamily A, member 1
1370394_at	chr6:138346452-139251611 (-) // 79.2 // q32		IgG-2a	6.37526	13.1425	-108.928	1.5e-05	gamma-2a immunoglobulin heavy chain
1379446_at	---		---	2.39064	8.91128	-91.814	0.003703	---
1393297_at	chr8:54560735-54561349 (+) // 94.89 // q24		Pou2af1	2.21412	8.49883	-77.9631	7.6e-05	POU class 2 associating factor 1
1382926_s_at	chr2:52032037-52036473 (+) // 97.03 // q16 /// chr2:52082483-52088327 (+) // 91.68 // q16 /// chr2:51940957-51946981 (-) // 95.45 // q16		---	2.71054	8.97224	-76.7289	0	---
1388277_at	chr11:84199414-84199861 (+) // 97.17 // q23		RGD1564318	2.41709	8.67124	-76.3283	6e-06	similar to immunoglobulin light chain variable region
1394451_at	chr1:223493582-223494455 (-) // 98.31 // q51		Anxa1	4.53208	10.6348	-68.7236	0.000201	annexin A1
1384218_at	chr6:138392507-138392917 (-) // 95.78 // q32		LOC362795	3.44502	9.34769	-59.8245	2e-06	immunoglobulin G heavy chain
1384271_at	chr6:138427981-138428356 (-) // 14.36 // q32		---	2.26947	8.07711	-56.011	0.003398	---
1388166_at	chr6:138442283-138443829 (-) // 97.41 // q32		Igh-6 /// LOC314509 /// LOC678701	4.91457	10.5112	-48.3897	0.000435	immunoglobulin heavy chain 6 /// similar to single chain Fv antibody fragment scFv 7-10A /// hypothetical protein LOC678701
1385813_at	chr18:28261742-28262033 (-) // 58.77 // p11		RGD1310251	2.28093	7.86254	-47.8885	4.2e-05	similar to RIKEN cDNA 2010001M09
1378419_at	chr15:27209869-27210673 (-) // 100.0 // p14		Rnase2	3.36893	8.94448	-47.6881	0.000404	ribonuclease, RNase A family, 2 (liver, eosinophil-derived neurotoxin)
1377637_at	chr11:83396027-83396818 (-) // 96.07 // q23		---	2.85113	8.31303	-44.0753	0.002131	---
1383469_at	chr1:120845960-120846912 (-) // 97.23 // q22		Aldh1a3	4.06554	9.29769	-37.5866	1e-05	aldehyde dehydrogenase 1 family, member A3
1368128_at	chr5:157654293-157657361 (+) // 98.35 // q36		Pla2g2a	3.27279	8.43985	-35.9285	2.9e-05	phospholipase A2, group IIA (platelets, synovial fluid)
1387472_at	chr8:47932150-47936741 (+) // 97.78 // q22		Cd3d	3.98656	9.13984	-35.5869	3e-05	CD3 molecule delta polypeptide
1387125_at	chr2:182985465-182988147 (-) // 95.12 // q34		S100a9	5.37183	10.4296	-33.3083	0.000987	S100 calcium binding protein A9
1393187_at	chr13:89709832-89710407 (-) // 83.77 // q24		---	4.69687	9.73938	-32.9568	0.00036	---
1368494_at	chr2:182961993-182962515 (+) // 98.36 // q34		S100a8	2.68533	7.72718	-32.9419	0.002952	S100 calcium binding protein A8
1383291_at	chr2:54146300-54147392 (-) // 99.82 // q16		C7 /// Tubb2c	4.10454	9.09747	-31.8435	2e-06	complement component 7 /// tubulin, beta 2c
1369663_at	chr15:45497622-45556101 (-) // 91.75 // p12		Ephx2	2.94995	7.93083	-31.5787	0	epoxide hydrolase 2, cytoplasmic
1387715_at	chr10:71930936-71933083 (+) // 100.0 // q26 /// chr10:71834856-71863167 (+) // 95.14 // q26		Expi	2.72884	7.67278	-30.7804	4.3e-05	extracellular proteinase inhibitor
1370118_at	chr19:10641186-10642827 (-) // 100.0 // p12		Ccl17	3.36843	8.28617	-30.2264	3.5e-05	chemokine (C-C motif) ligand 17
1368521_at	chr1:95050795-95062769 (+) // 94.88 // q22		Napsa	2.77173	7.68359	-30.1034	0	napsin A aspartic peptidase
1380366_at	chr6:138440182-138442527 (-) // 98.67 // q32		Igh-6 /// LOC314509	4.8516	9.76222	-30.0777	0.005916	immunoglobulin heavy chain 6 /// similar to single chain Fv antibody fragment scFv 7-10A
1371262_at	chr6:138889497-138889738 (+) // 91.25 // q32 /// chr6:138855706-138855947 (+) // 90.49 // q32 /// chr6:138941330-138941571 (+) // 90.11 // q32 /// chrUn:59721541-59721782 (-) // 91.25 // /// chrUn:59755575-59755816 (-) // 90.49 // /// chr6:139353863-139354104 (-) // 91.63 // q32 /// chr6:139398254-139398495 (-) // 91.25 // q32 /// chr6:139497456-139497697 (-) // 91.25 // q32 /// chr6:139027133-13…		IgG-2a /// Igha /// LOC678701	4.83018	9.64971	-28.2372	1e-06	gamma-2a immunoglobulin heavy chain /// immunoglobulin heavy chain, alpha /// hypothetical protein LOC678701
1391214_at	chr20:37669682-37670179 (+) // 99.8 // q11		Fam26f	3.53315	8.33651	-27.9226	0.000164	family with sequence similarity 26, member F
1370562_at	chr1:172777341-172781137 (+) // 99.78 // q34		Calcb	2.78334	7.55727	-27.3586	0	calcitonin-related polypeptide, beta
1387749_at	chr10:95703594-95706217 (-) // 99.71 // q32.1		Cd79b	2.40644	7.15472	-26.8766	0.005038	Cd79b molecule, immunoglobulin-associated beta
1373654_at	chr16:9730121-9730577 (+) // 95.8 // p16		Anxa8	4.66603	9.3474	-25.6585	0	annexin A8
1396775_at	chr3:41823439-41823785 (-) // 95.32 // q21		---	3.81334	8.4432	-24.7586	0.000148	---
1381327_a_at	chr13:111083479-111087720 (-) // 61.95 // q27		Cr2	2.29502	6.90958	-24.4974	0.003589	complement receptor 2
1368224_at	chr6:128461774-128469320 (+) // 99.76 // q32		Serpina3n	6.16335	10.6647	-22.6492	3e-06	serine (or cysteine) peptidase inhibitor, clade A, member 3N
1380432_at	chr17:47672291-47672659 (-) // 89.76 // p11		Cmah	3.13283	7.57013	-21.665	0	cytidine monophosphate-N-acetylneuraminic acid hydroxylase (CMP-N-acetylneuraminate monooxygenase) pseudogene
1387902_a_at	chr4:98109058-98109814 (+) // 38.29 // q31		---	10.2049	14.6365	-21.5793	1e-06	---
1385700_at	chr13:111087662-111091316 (-) // 99.47 // q27		Cr2	2.21946	6.62092	-21.1335	0.004021	complement receptor 2
1393708_at	chr2:103088930-103089403 (+) // 93.14 // q24		Bhlhe22	2.58632	6.97093	-20.8881	0.000585	basic helix-loop-helix family, member e22
1380689_at	---		---	4.36267	8.74117	-20.7999	1.5e-05	---
1389795_at	chr1:262772629-262773002 (+) // 35.81 // q55		---	4.63832	9.00417	-20.6182	0	---
1392554_a_at	---		---	3.74991	8.09519	-20.3263	1.9e-05	---
1397271_at	---		---	2.21412	6.53362	-19.9665	0.003443	---
1386881_at	chr14:87959145-87967091 (-) // 91.97 // q21		Igfbp3	4.40418	8.70064	-19.65	0.000168	insulin-like growth factor binding protein 3
1381948_at	chr5:61009768-61009975 (-) // 95.79 // q22		---	2.2618	6.5578	-19.6438	0.003615	---
1370084_at	chr2:105413206-105443909 (-) // 90.52 // q24		Cpb1	3.75984	8.05268	-19.6007	6e-06	carboxypeptidase B1 (tissue)
1379507_at	chr1:214225621-214226209 (-) // 64.9 // q43		---	2.25418	6.51063	-19.1126	0.003501	---
1382167_at	chr5:59963392-59965011 (-) // 97.01 // q22		Sit1	2.25715	6.44604	-18.2382	0.003399	signaling threshold regulating transmembrane adaptor 1
1385426_at	chr2:227374649-227375487 (-) // 99.69 // q43		Ccdc109b	3.09492	7.25758	-17.9095	0	coiled-coil domain containing 109B
1383402_at	chr9:37119278-37119707 (-) // 96.4 // q21		---	3.41829	7.57596	-17.8478	3.1e-05	---
1382700_at	chr11:57099756-57100261 (-) // 50.3 // q21		---	2.482	6.62461	-17.6624	0.001932	---
1368683_at	chr4:166747226-166769340 (-) // 64.04 // q42		Olr1	3.08353	7.22091	-17.5985	1.1e-05	oxidized low density lipoprotein (lectin-like) receptor 1
1391637_at	chr3:24810397-24868806 (+) // 100.0 // q12		Arhgap15	4.46565	8.59704	-17.5255	8e-06	Rho GTPase activating protein 15
1398270_at	chr3:121372406-121382432 (+) // 97.57 // q36		Bmp2	2.44222	6.55423	-17.2917	1e-06	bone morphogenetic protein 2
1381328_at	chr13:111083236-111086356 (-) // 96.93 // q27		Cr2	2.50491	6.61647	-17.2862	0.006648	complement receptor 2
1385248_a_at	chr17:20987028-20988790 (-) // 99.02 // p14		Ogn	5.87214	9.97069	-17.1311	1e-05	osteoglycin
1394122_at	chr14:45024481-45025211 (-) // 99.8 // p11		Rhoh	4.2826	8.35256	-16.795	0.001531	ras homolog gene family, member H
1387050_s_at	chr11:80109728-80131900 (+) // 99.93 // q23 /// chr11:80008741-80031527 (-) // 99.16 // q23		Kng1 /// Kng1l1 /// Kng2	5.33463	9.35416	-16.2181	5e-06	kininogen 1 /// kininogen 1-like 1 /// kininogen 2
1380768_at	chr1:2013217-2013772 (+) // 100.0 // p13 /// chr1:1821402-1821957 (+) // 99.82 // p13 /// chr1:1482123-1482678 (+) // 99.82 // p13		---	2.4747	6.49347	-16.2096	2.3e-05	---
1388557_at	chr20:39266501-39266966 (+) // 89.6 // q12		C7 /// Tubb2c	7.94783	11.9605	-16.1417	0	complement component 7 /// tubulin, beta 2c
1391072_at	---		Fcer2	2.69322	6.6975	-16.0476	0.004507	Fc fragment of IgE, low affinity II, receptor for (CD23)
1368407_at	chr14:10144321-10185114 (+) // 57.92 // p22		Hpse	3.34122	7.34473	-16.039	2e-06	heparanase
1394051_at	chrX:95356848-95357532 (+) // 99.42 // q31		P2ry10	4.77538	8.76532	-15.8888	0.000372	purinergic receptor P2Y, G-protein coupled 10
1375917_at	chr1:69165371-69170791 (-) // 99.89 // q12		Lilrb4 /// LOC499078	3.76065	7.74921	-15.8736	3.4e-05	leukocyte immunoglobulin-like receptor, subfamily B, member 4 /// similar to GP49B1
1384717_at	chr7:101486880-101487434 (-) // 86.46 // q33		---	2.76204	6.74256	-15.7854	0.000771	---
1388275_at	chr4:69233344-69234941 (+) // 99.73 // q22		Tcrb	6.90664	10.8746	-15.6489	0.000232	T-cell receptor beta chain
1373889_at	chr10:105007297-105011568 (+) // 68.7 // q32.2		RGD1559482	7.61324	11.5798	-15.6329	1e-06	similar to immunoglobulin superfamily, member 7
1384787_at	chr8:47923961-47927102 (-) // 93.28 // q22		Cd3g	6.86949	10.7918	-15.1607	0.000246	CD3 molecule, gamma polypeptide
1398612_at	chr17:77150355-77155822 (+) // 95.89 // q12.3 /// chr17:76974575-76980342 (+) // 92.25 // q12.3		Akr1c12	2.44193	6.3404	-14.9127	1.9e-05	aldo-keto reductase family 1, member C12
1367556_s_at	chr14:19126931-19142220 (-) // 98.04 // p22		Alb	6.06445	9.94605	-14.7393	0	albumin
1368238_at	chr4:112355772-112359008 (+) // 97.25 // q34		Reg3b	3.57578	7.44427	-14.606	2e-06	regenerating islet-derived 3 beta
1384208_at	chr14:21125475-21125876 (+) // 93.69 // p22		Igj	3.22226	7.08925	-14.5908	4.5e-05	immunoglobulin joining chain
1392886_a_at	chr13:86775180-86776090 (-) // 76.16 // q24		Fcrla	4.0055	7.79791	-13.8558	0.001038	Fc receptor-like A
1385019_at	chr2:233471162-233471697 (-) // 95.0 // q43		---	2.51161	6.29056	-13.727	0.004083	---
1391925_at	chr5:59221730-59223676 (-) // 99.86 // q22		Ccl19	3.33732	7.10639	-13.6334	0.003892	chemokine (C-C motif) ligand 19
1387952_a_at	chr3:88022905-88110352 (-) // 98.29 // q31		Cd44	4.41482	8.17928	-13.5899	3e-06	Cd44 molecule
1379932_at	chrX:44418696-44419524 (+) // 99.88 // q21		Clcn4-2	2.79166	6.55263	-13.557	1.8e-05	chloride channel 4-2
1382184_at	chr13:43827323-43830123 (+) // 99.81 // q13		Faim3	6.05658	9.80535	-13.4428	0.000275	Fas apoptotic inhibitory molecule 3
1384392_at	chr4:118734785-118735233 (-) // 95.91 // q34		Cyp26b1	5.66128	9.4024	-13.3718	1.1e-05	cytochrome P450, family 26, subfamily b, polypeptide 1
1370869_at	chr4:182641519-182725922 (-) // 85.23 // q44		Bcat1	2.66482	6.39662	-13.2856	0	branched chain aminotransferase 1, cytosolic
1383163_at	chr14:21126209-21126678 (+) // 80.98 // p22		Igj	7.51565	11.2231	-13.0631	0	immunoglobulin joining chain
1379791_at	chr8:47947249-47947716 (-) // 99.57 // q22		Cd3e	4.80531	8.49337	-12.8889	0.000259	CD3 molecule, epsilon polypeptide
1377145_at	chr2:8851538-8865146 (-) // 99.91 // q11		Gpr98	3.0331	6.69741	-12.6784	2.3e-05	G protein-coupled receptor 98
1367555_at	chr14:19126931-19142220 (-) // 98.04 // p22		Alb	8.53092	12.1844	-12.5838	0	albumin
1391791_at	chr5:106233186-106233810 (+) // 94.57 // q32		Acer2	4.64615	8.27464	-12.3676	6.2e-05	alkaline ceramidase 2
1383426_at	chr8:59731296-59732474 (+) // 95.62 // q24		Pstpip1	3.66078	7.26236	-12.139	0	proline-serine-threonine phosphatase-interacting protein 1
1392308_at	---		Pla2g2d	5.60206	9.17493	-11.8998	4e-06	phospholipase A2, group IID
1378015_at	chr5:59238896-59239947 (-) // 99.87 // q22		Ccl21b	8.70177	12.2522	-11.7159	0.000299	chemokine (C-C motif) ligand 21b (serine)
1383117_at	chr3:145060991-145061615 (-) // 85.21 // q41		Pxmp4	4.30659	7.84605	-11.6274	3e-06	peroxisomal membrane protein 4
1382442_at	chrX:7949416-7949967 (+) // 100.0 // q12		2010-09-06	3.13736	6.67053	-11.5768	5.1e-05	septin 6
1372060_at	---		---	2.52801	6.05451	-11.5235	0	---
1396065_at	chr15:27118308-27118803 (+) // 45.04 // p14		---	2.36944	5.88012	-11.3978	0.000772	---
1392172_at	chr10:71645934-71646386 (-) // 63.19 // q26		Ccl9	4.0783	7.55981	-11.1696	1e-05	chemokine (C-C motif) ligand 9
1367998_at	chr3:155373825-155376074 (-) // 95.98 // q42		RGD1563818 /// Slpi	8.6129	12.0944	-11.1693	1e-06	similar to secretory leukocyte protease inhibitor /// secretory leukocyte peptidase inhibitor
1391277_at	chr2:182891671-182893671 (+) // 99.77 // q34		S100a5	2.22427	5.68267	-10.9922	0.003643	S100 calcium binding protein A5
1393200_at	chr10:47296322-47296887 (+) // 96.4 // q22		---	3.62593	7.08021	-10.9608	0.001678	---
1392233_at	chr13:111083479-111087720 (-) // 61.95 // q27		Cr2	2.30018	5.74081	-10.8576	0.003959	complement receptor 2
1374126_at	chr17:67011179-67011820 (+) // 100.0 // q12.1		---	4.51228	7.94196	-10.7754	4.8e-05	---
1371110_at	chr9:72706739-72723152 (-) // 72.84 // q33		LOC287004	5.21353	8.64169	-10.7642	1e-06	Mg1 protein
1397217_at	chr17:82770619-82771132 (+) // 96.59 // q12.3		---	2.38813	5.81195	-10.7318	0.003083	---
1373266_at	chr15:18613500-18613890 (+) // 44.7 // p14		Fam107a	3.98694	7.4072	-10.7053	0.000234	family with sequence similarity 107, member A
1393329_at	---		---	2.63353	6.05063	-10.682	2e-05	---
1395366_at	chr18:104807-106284 (-) // 59.49 // p13		---	2.2635	5.67912	-10.671	1e-06	---
1372404_at	chr7:116520060-116524984 (-) // 91.07 // q34		Rac2	7.21274	10.6112	-10.5446	7e-06	ras-related C3 botulinum toxin substrate 2 (rho family, small GTP binding protein Rac2)
1390901_at	chr2:148704630-148705220 (-) // 99.83 // q31		Igsf10	5.50117	8.89354	-10.5004	8.7e-05	immunoglobulin superfamily, member 10
1379688_at	chr3:62102902-62103511 (+) // 97.28 // q24		---	4.05766	7.43437	-10.387	7e-06	---
1384329_at	chr10:13247654-13247983 (-) // 86.17 // q12		Prss22	3.06686	6.44301	-10.383	3e-06	protease, serine, 22
1367846_at	chr2:182885069-182887483 (+) // 99.83 // q34		S100a4	9.03413	12.4097	-10.3791	4e-06	S100 calcium-binding protein A4
1387819_at	chr7:139439304-139452738 (-) // 93.22 // q36		Ela1	2.89852	6.27288	-10.3701	1e-06	elastase 1, pancreatic
1368441_at	chr10:15017160-15022823 (-) // 99.71 // q12		Msln	4.78308	8.13218	-10.1901	6.4e-05	mesothelin
1379692_at	chr1:85923706-85924330 (-) // 92.75 // q21		Cd22	2.51089	5.85939	-10.1859	0.004142	CD22 molecule
1370138_at	chr2:228550262-228689635 (+) // 97.93 // q43		Lef1	2.27353	5.61263	-10.1197	0.003549	lymphoid enhancer binding factor 1
1375028_at	chr2:176487765-176488181 (+) // 51.38 // q34		---	6.2051	9.54079	-10.0959	2.7e-05	---
1384173_at	chr10:85502573-85507160 (+) // 94.55 // q31		Skap1	2.82587	6.15422	-10.0446	0.005013	src kinase associated phosphoprotein 1
1376396_a_at	chr1:209598396-209598939 (-) // 93.74 // q43		---	3.45557	6.76196	-9.89288	0.001957	---
1380377_at	chrX:121998566-121999008 (-) // 100.0 // q34		Btk	3.5327	6.83726	-9.88036	5e-06	Bruton agammaglobulinemia tyrosine kinase
1388936_at	chr19:2380544-2381327 (+) // 100.0 // p14		Cdh11	4.89274	8.19591	-9.87078	1e-05	cadherin 11
1398449_at	chr13:48105789-48106704 (+) // 87.26 // q13		---	2.71338	6.01047	-9.82933	7e-06	---
1381133_at	chr3:123006766-123007218 (+) // 73.72 // q36		---	2.80361	6.09214	-9.77115	0.005843	---
1383895_at	chr19:46546840-46547959 (-) // 90.38 // q12		Dynlrb2	4.95208	8.22974	-9.69783	9e-06	dynein light chain roadblock-type 2
1382622_at	chr3:141199116-141199749 (+) // 98.89 // q41		Cst7	5.15336	8.41973	-9.62217	0	cystatin F (leukocystatin)
1381386_at	chr12:42643593-42644007 (-) // 100.0 // q16		Pop5	3.64284	6.90469	-9.5921	1e-06	Processing of precursor 5, ribonuclease P/MRP subunit (S. cerevisiae)
1368109_at	chr4:105373537-105432193 (+) // 99.92 // q33		St3gal5	4.60941	7.84583	-9.42454	4e-06	ST3 beta-galactoside alpha-2,3-sialyltransferase 5
1376197_at	chr10:37686861-37687365 (-) // 72.16 // q22		Tcf7	6.18512	9.41869	-9.40592	0.00126	transcription factor 7, T-cell specific
1392322_at	chr4:76816232-76816615 (+) // 75.98 // q24		Gimap7	4.74665	7.95799	-9.26215	0.002044	GTPase, IMAP family member 7
1381268_at	chr10:19185913-19186347 (-) // 100.0 // q12		Foxi1	2.81451	6.02471	-9.25475	0.000134	forkhead box I1
1368921_a_at	chr3:88022982-88110352 (-) // 97.01 // q31		Cd44	5.94061	9.13761	-9.17054	1.7e-05	Cd44 molecule
1377286_at	chr4:76783970-76784510 (+) // 29.07 // q24		Gimap4	6.08194	9.26589	-9.08791	0.002592	GTPase, IMAP family member 4
1369968_at	chr4:64078749-64160328 (-) // 95.99 // q22		Ptn	6.61316	9.79383	-9.06729	1e-06	pleiotrophin
1368723_at	chr1:185450154-185455180 (-) // 98.34 // q36		Lat	3.60166	6.76516	-8.96004	0.002817	linker for activation of T cells
1385053_at	chr11:693684-694195 (-) // 92.76 // p12		---	2.95996	6.10343	-8.83648	0.000281	---
1381753_at	chr2:78416067-78416412 (-) // 96.1 // q22		---	3.27417	6.414	-8.81423	3.6e-05	---
1379653_a_at	chrX:2539622-2540300 (-) // 100.0 // q11		Sh2d1a	2.93324	6.06199	-8.74675	0.004493	SH2 domain protein 1A
1368742_at	---		C5ar1	5.87557	9.00412	-8.74561	0	complement component 5a receptor 1
1372479_at	chr14:20377676-20378758 (-) // 97.82 // p22		---	3.44716	6.56188	-8.66214	1e-06	---
1390835_at	chr10:47512981-47513602 (-) // 70.42 // q22		Slc47a1	2.21631	5.32379	-8.61878	1.3e-05	solute carrier family 47, member 1
1384905_at	chr12:1657463-1658302 (-) // 95.56 // p12		Cd209g	3.70147	6.80474	-8.59367	0.001784	CD209g molecule
1384476_at	chr17:47686234-47708501 (-) // 98.28 // p11		Cmah	2.47163	5.56821	-8.55387	4.3e-05	cytidine monophosphate-N-acetylneuraminic acid hydroxylase (CMP-N-acetylneuraminate monooxygenase) pseudogene
1387713_a_at	chr13:89429981-89436511 (-) // 98.29 // q24		Fcer1a	2.48454	5.5571	-8.41261	0.000525	Fc fragment of IgE, high affinity I, receptor for; alpha polypeptide
1382181_at	chr4:9306300-9306858 (-) // 99.64 // q11		Pion	3.19087	6.26142	-8.40092	1.3e-05	pigeon homolog (Drosophila)
1390687_at	chr14:97841585-97847606 (-) // 99.8 // q22		Plek	5.94989	9.0046	-8.3092	1.1e-05	pleckstrin
1397317_at	chr10:93975518-93975980 (+) // 100.0 // q32.1		---	3.74342	6.79539	-8.29344	0.000226	---
1369947_at	chr2:190394884-190405671 (+) // 98.93 // q34		Ctsk	6.9472	9.99756	-8.28417	2.4e-05	cathepsin K
1374070_at	chr6:99372417-99376230 (-) // 100.0 // q24		Gpx2	3.40481	6.45182	-8.26498	8e-05	glutathione peroxidase 2
1396529_at	chr2:116867380-116867900 (+) // 97.2 // q24		---	4.18142	7.22407	-8.24006	7.9e-05	---
1384934_at	chr7:22669548-22669958 (+) // 100.0 // q13		Slc41a2	3.66529	6.70783	-8.23939	0.000138	Solute carrier family 41, member 2
1368394_at	chr17:53121200-53131673 (-) // 99.6 // q11		Sfrp4	3.48733	6.52093	-8.1885	0	secreted frizzled-related protein 4
1378163_at	chr13:90528921-90529497 (-) // 100.0 // q24		Grem2	4.34178	7.37426	-8.18215	2.6e-05	gremlin 2, cysteine knot superfamily, homolog (Xenopus laevis)
1392759_at	chr9:8059020-8063174 (-) // 100.0 // q12		Trem2	4.06068	7.09043	-8.16669	3.5e-05	triggering receptor expressed on myeloid cells 2
1398229_at	chr9:47646975-47647488 (-) // 96.61 // q22		---	2.51283	5.54235	-8.16538	0.004739	---
1382995_at	chr9:61442039-61442414 (+) // 85.12 // q31		---	4.16267	7.19105	-8.15895	0.001191	---
1392547_at	chr3:109610058-109613034 (+) // 99.57 // q35		MGC105649	6.3522	9.37594	-8.13275	1e-05	hypothetical LOC302884
1387958_at	chr17:77269625-77286527 (+) // 99.18 // q12.3		Akr1c18	5.364	8.37516	-8.06212	0.001679	aldo-keto reductase family 1, member C18
1390828_at	chr16:24747182-24747881 (-) // 99.86 // p14		Npy1r	3.50197	6.5094	-8.04129	7.9e-05	neuropeptide Y receptor Y1
1367851_at	chr3:3632681-3635626 (-) // 97.59 // p13		Ptgds	3.44602	6.4335	-7.93087	0.000116	prostaglandin D2 synthase (brain)
1396132_at	chr13:86779842-86785299 (-) // 97.29 // q24		Fcrla	2.38466	5.36661	-7.90051	0.00409	Fc receptor-like A
1386994_at	chr13:47026963-47030745 (-) // 99.88 // q13		Btg2	5.29044	8.26992	-7.88702	3.2e-05	B-cell translocation gene 2, anti-proliferative
1382328_at	chr4:76829510-76830369 (+) // 100.0 // q24		Gimap1 /// Gimap5	3.45861	6.43104	-7.84855	0.002507	GTPase, IMAP family member 1 /// GTPase, IMAP family member 5
1395472_at	chr4:8961465-8961840 (-) // 68.02 // q11		Lrrc17	3.47361	6.44382	-7.83652	1e-06	leucine rich repeat containing 17
1368477_at	chr10:59853362-59884092 (+) // 99.4 // q24		Atp2a3	3.25416	6.21351	-7.77773	0.001654	ATPase, Ca++ transporting, ubiquitous
1371079_at	chr13:86809010-86823599 (-) // 95.86 // q24		Fcgr2b	7.33267	10.2907	-7.7704	0.000151	Fc fragment of IgG, low affinity IIb, receptor (CD32)
1394714_at	chr7:36593556-36594165 (+) // 95.55 // q13		Atp2b1	3.6818	6.63556	-7.74766	0.002117	ATPase, Ca++ transporting, plasma membrane 1
1379294_at	chr6:21637129-21637599 (-) // 95.92 // q13		---	4.78852	7.74196	-7.7459	9.3e-05	---
1367871_at	chr1:200918533-200928920 (+) // 99.32 // q41		Cyp2e1	6.2176	9.17031	-7.74201	0.000232	cytochrome P450, family 2, subfamily e, polypeptide 1
1383131_at	chr20:11446505-11452189 (-) // 84.92 // p12		Itgb2	6.33768	9.2903	-7.74154	1e-06	integrin beta 2
1390306_at	chr6:119662643-119663183 (+) // 94.85 // q32		---	5.46528	8.41521	-7.72709	5.8e-05	---
1388138_at	chr2:23010828-23053509 (-) // 96.58 // q12		Thbs4	2.47322	5.42312	-7.72696	0.000114	thrombospondin 4
1392183_at	chr7:141757312-141757751 (+) // 92.62 // q36		Hoxc9	5.03273	7.9805	-7.71555	4e-06	homeobox C9
1374726_at	chr1:41583322-41584011 (+) // 91.51 // q11		Fndc1	6.11092	9.05421	-7.69165	0.000126	fibronectin type III domain containing 1
1380336_at	chr7:59408201-59408672 (-) // 89.6 // q22		Irak3	4.27815	7.22058	-7.68707	7e-06	interleukin-1 receptor-associated kinase 3
1395859_at	chr1:168600402-168600889 (-) // 34.18 // q33		---	3.1989	6.12959	-7.62473	9.6e-05	---
1374171_at	chr4:180165978-180166394 (-) // 94.33 // q44		---	4.15258	7.08226	-7.61941	9.5e-05	---
1396472_at	chr16:7519629-7519899 (+) // 67.59 // p16		---	5.98564	8.91216	-7.60276	0	---
1380410_at	chr5:60440866-60441273 (+) // 96.45 // q22		---	5.766	8.69192	-7.59957	1e-06	---
1392489_at	chr13:78958839-78959844 (-) // 99.5 // q22		---	5.62971	8.5476	-7.55744	4.6e-05	---
1374649_at	chr1:209182122-209186829 (+) // 91.68 // q43		Rasgrp2	3.85559	6.7731	-7.55538	0.000395	RAS guanyl releasing protein 2 (calcium and DAG-regulated)
1385832_s_at	chrX:134525627-134526487 (+) // 93.7 // q35		Sash3	6.35286	9.27013	-7.55416	0.000342	SAM and SH3 domain containing 3
1369294_at	chr14:72404262-72414498 (-) // 60.65 // q21		Bst1	3.00623	5.9222	-7.5473	3e-06	bone marrow stromal cell antigen 1
1379214_at	chr5:145063069-145063357 (+) // 100.0 // q36		---	3.63588	6.55093	-7.54255	0.000198	---
1368555_at	chr1:95709958-95715116 (-) // 99.57 // q22		Cd37	4.77647	7.68303	-7.49826	4.6e-05	CD37 molecule
1381557_at	chr1:219982869-219983252 (+) // 79.74 // q43		Gna14	2.89736	5.79816	-7.46841	8.4e-05	guanine nucleotide binding protein, alpha 14
1392296_at	chr11:56685182-56685574 (-) // 60.97 // q21		---	4.51297	7.41221	-7.46033	0.000103	---
1378914_a_at	chr1:186345024-186345460 (+) // 71.1 // q36		LOC308990	5.21523	8.10709	-7.42228	8.7e-05	hypothetical protein LOC308990
1369764_at	chr13:43553039-43584235 (-) // 99.89 // q13		C4bpa	5.5038	8.37995	-7.3419	1e-06	complement component 4 binding protein, alpha
1377110_at	chr10:86751321-86751714 (-) // 95.62 // q31		Arl5c	2.77099	5.63866	-7.29884	0.001869	ADP-ribosylation factor-like 5C
1373699_at	chr9:92571195-92571905 (+) // 99.58 // q36		---	4.5213	7.38689	-7.28834	2.2e-05	---
1369497_at	chr10:44072417-44080195 (+) // 46.36 // q22		LOC24906	2.58212	5.44442	-7.27176	0.003259	RoBo-1
1369633_at	chr4:153503632-153510345 (+) // 95.41 // q42		Cxcl12	9.49869	12.3585	-7.25939	0	chemokine (C-X-C motif) ligand 12 (stromal cell-derived factor 1)
1387956_s_at	chr19:655880-665215 (-) // 96.76 // p14		Cklf	3.83127	6.68598	-7.23359	3.2e-05	chemokine-like factor
1387799_at	chr8:48381708-48386256 (+) // 95.82 // q22		Fxyd2	5.82405	8.66818	-7.18072	3.3e-05	FXYD domain-containing ion transport regulator 2
1390659_at	chr3:88021752-88022294 (-) // 100.0 // q31		---	7.8549	10.6985	-7.17795	1e-05	---
1378193_at	chr1:213828861-213835028 (-) // 99.08 // q43		Ms4a7	5.34965	8.18941	-7.159	1.8e-05	membrane-spanning 4-domains, subfamily A, member 7
1376327_at	chr5:171727708-171728364 (-) // 36.43 // q36		Tnfrsf14	2.81981	5.6519	-7.12105	0.001713	tumor necrosis factor receptor superfamily, member 14 (herpesvirus entry mediator)
1372256_at	chr6:138159129-138160959 (+) // 99.77 // q32		Crip	9.79761	12.6142	-7.04503	6e-06	cysteine-rich intestinal protein
1372852_at	chr1:206740412-206740891 (+) // 100.0 // q42		Ptprcap	6.48693	9.29979	-7.02674	0.004821	protein tyrosine phosphatase, receptor type, C-associated protein
1393210_at	chr17:21075856-21077304 (-) // 95.2 // p14		---	6.05713	8.86266	-6.99113	0.000205	---
1376287_at	chr6:22212648-22224074 (+) // 97.6 // q13		Capn13	3.36412	6.16677	-6.97723	0.006609	calpain 13
1378305_at	chr2:146521419-146521874 (-) // 100.0 // q31		Tm4sf1	4.50077	7.30113	-6.9661	2e-06	transmembrane 4 L six family member 1
1367914_at	chr1:96389780-96393024 (-) // 92.65 // q22		Emp3	5.60356	8.39729	-6.93423	6.1e-05	epithelial membrane protein 3
1391039_at	chr6:14048111-14048558 (-) // 98.66 // q12		---	5.88029	8.67262	-6.92747	1.5e-05	---
1378367_at	chr12:34590869-34591221 (+) // 94.88 // q16		---	3.66028	6.4512	-6.92068	0.001784	---
1369801_at	chr13:79827341-79845296 (+) // 99.75 // q22		Sell	2.22592	5.00621	-6.8699	0.005169	selectin, lymphocyte
1382513_at	chr9:8059020-8065482 (-) // 98.88 // q12		Trem2	4.19416	6.97322	-6.86405	3.7e-05	triggering receptor expressed on myeloid cells 2
1378998_at	chr4:58178181-58178574 (-) // 95.61 // q22		---	4.52749	7.30268	-6.84567	0.000912	---
1370042_at	chr2:95284902-95332841 (-) // 98.52 // q23		Stmn2	2.37773	5.14737	-6.81935	0.002713	stathmin-like 2
1368154_at	chr2:173754991-173818430 (-) // 91.4 // q33		Gucy1a3	5.06557	7.83314	-6.80963	2.6e-05	guanylate cyclase 1, soluble, alpha 3
1376624_at	chr9:94862828-94863710 (+) // 88.86 // q36		---	6.62724	9.39162	-6.79459	1.2e-05	---
1389253_at	chr1:22087286-22088063 (-) // 62.34 // p12		Vnn1	4.04759	6.80785	-6.77521	3.7e-05	vanin 1
1386718_at	chr17:77172949-77181895 (+) // 97.8 // q12.3		Akr1c19	5.06025	7.81989	-6.7723	0.000671	aldo-keto reductase family 1, member C19
1386938_at	chr1:135600750-135619259 (-) // 99.82 // q31		Anpep	5.40132	8.15478	-6.74334	1.4e-05	alanyl (membrane) aminopeptidase
1385082_at	chr11:695172-695657 (-) // 98.78 // p12		---	2.87413	5.62491	-6.7308	0.002385	---
1384840_at	chr13:78968835-78969610 (-) // 99.87 // q22		---	4.65526	7.40593	-6.73031	0.000161	---
1385701_at	chr6:137756513-137756869 (-) // 95.17 // q32		---	4.30619	7.05619	-6.72716	0	---
1379387_at	chr13:58606865-58607484 (-) // 86.03 // q21		---	5.67115	8.41514	-6.69919	2.1e-05	---
1377246_at	chr7:140632825-140633407 (-) // 98.63 // q36		LOC685652	2.82377	5.56611	-6.69156	0	similar to keratin 6L
1392407_at	chr13:87335223-87335560 (+) // 92.88 // q24		---	5.62261	8.35929	-6.66535	0.002515	---
1385190_at	chr10:18453301-18453731 (-) // 99.77 // q12		---	6.26206	8.99433	-6.645	6.4e-05	---
1377153_a_at	chr11:83260145-83261114 (+) // 57.17 // q23		Klhl6	3.86583	6.5918	-6.61604	4.5e-05	kelch-like 6 (Drosophila)
1369964_at	chr1:185852740-185856112 (-) // 99.93 // q36		Coro1a	9.19822	11.9175	-6.58529	5.6e-05	coronin, actin binding protein 1A
1382337_at	chr14:23732931-23735022 (-) // 91.41 // p21		Stap1	3.51318	6.22675	-6.55942	0.003102	signal transducing adaptor family member 1
1380297_at	chr9:57437830-57438321 (+) // 44.94 // q31		---	5.56534	8.27744	-6.55276	0.000171	---
1383407_at	chrX:134526076-134526487 (+) // 95.8 // q35		Sash3	5.968	8.67707	-6.53901	0.000974	SAM and SH3 domain containing 3
1387197_at	chr17:21015180-21017426 (-) // 97.28 // p14		Omd	5.07495	7.78235	-6.53145	0.001263	osteomodulin
1378133_at	chr2:139241141-139241749 (-) // 100.0 // q26		Slc7a11	2.95391	5.65575	-6.50629	0.000216	solute carrier family 7 (cationic amino acid transporter, y+ system), member 11
1374806_at	chr5:151479869-151480392 (+) // 89.34 // q36 /// chr13:107508826-107509347 (+) // 87.13 // q27 /// chr6:23095417-23095966 (-) // 84.38 // q13		Sfn	4.06645	6.76779	-6.50403	5.7e-05	stratifin
1368518_at	chr2:202186091-202234570 (-) // 96.17 // q34		Cd53	9.32901	12.0293	-6.49917	2e-06	Cd53 molecule
1389034_at	chr4:157694437-157694884 (+) // 82.55 // q42		Usp18	4.89272	7.59286	-6.49866	0.000391	ubiquitin specific peptidase 18
1389185_at	chr2:19821899-19822544 (+) // 96.18 // q12		Ak1	3.34518	6.04391	-6.49231	0.000204	Adenylate kinase 1
1392053_at	chr4:89877361-89877871 (+) // 99.03 // q24		Mmrn1	5.01775	7.71219	-6.47302	0.002536	multimerin 1
1380293_at	chr18:67161813-67162291 (-) // 96.37 // q12.1		LOC361346	2.78319	5.47291	-6.45187	0.000744	similar to chromosome 18 open reading frame 54
1374959_at	chr20:17697553-17698142 (+) // 91.28 // p11 /// chr17:37255631-37256204 (-) // 87.25 // p12		Nqo2	5.1868	7.87356	-6.43863	2e-05	NAD(P)H dehydrogenase, quinone 2
1368294_at	chr15:18909362-18935349 (+) // 99.08 // p14		Dnase1l3	7.61999	10.3049	-6.4302	0.000614	deoxyribonuclease 1-like 3
1382431_at	chr5:70490396-70490971 (-) // 99.83 // q24		---	8.23675	10.9124	-6.38939	0.001294	---
1376259_at	chr17:78485935-78486919 (-) // 100.0 // q12.3		Prkcq	4.54166	7.2143	-6.37595	0.004326	protein kinase C, theta
1382612_at	chr4:80523126-80523781 (-) // 99.69 // q24		Hoxa9l	2.65249	5.32123	-6.35875	1.1e-05	homeobox A9-like
1387984_at	chr19:655880-665215 (-) // 97.51 // p14		Cklf	4.13947	6.80721	-6.35433	0.00024	chemokine-like factor
1377698_at	chr3:156105896-156107430 (+) // 99.68 // q42		Cd40	3.551	6.19743	-6.26117	0.002444	CD40 molecule, TNF receptor superfamily member 5
1368587_at	chr1:78996676-78999875 (-) // 100.0 // q21		Apoc1	3.59715	6.23265	-6.21392	0.000106	apolipoprotein C-I
1383135_at	chr17:11676509-11677428 (-) // 97.39 // p14		---	5.45562	8.09108	-6.21374	0.001628	---
1383952_at	chr20:45447824-45448631 (+) // 95.27 // q12		Mical1	2.91352	5.54696	-6.20501	5.1e-05	microtubule associated monoxygenase, calponin and LIM domain containing 1
1390325_at	chr14:72319977-72320484 (-) // 18.15 // q21		Cd38	4.97012	7.59966	-6.1883	3e-06	CD38 molecule
1395635_at	chr1:203984044-203984454 (-) // 57.61 // q41		Tnfrsf26	2.95845	5.58565	-6.17826	0.000498	tumor necrosis factor receptor superfamily, member 26
1368990_at	chr6:2542315-2553767 (-) // 92.21 // q11		Cyp1b1	2.83691	5.46367	-6.17638	0.001005	cytochrome P450, family 1, subfamily b, polypeptide 1
1390822_at	chr19:287252-289543 (+) // 94.0 // p14		Cdh16	2.62301	5.24844	-6.17067	0.000132	cadherin 16
1381199_at	chr9:33211970-33212422 (-) // 82.78 // q21		---	2.97468	5.59398	-6.14452	0.000616	---
1388666_at	chr2:27732790-27733271 (+) // 92.28 // q12		Enc1	5.1418	7.75903	-6.13571	0.000153	ectodermal-neural cortex 1
1380250_at	chr9:92570170-92570668 (+) // 79.26 // q36		Sned1	5.40912	8.02629	-6.13545	0.003929	sushi, nidogen and EGF-like domains 1
1372897_at	chr8:97622520-97623152 (+) // 95.26 // q31		Plod2	3.7851	6.39804	-6.11746	1e-05	procollagen lysine, 2-oxoglutarate 5-dioxygenase 2
1391447_at	chr5:28339725-28340337 (+) // 90.52 // q13		---	2.71213	5.32111	-6.10068	0.000262	---
1370516_at	chr1:213341321-213356102 (+) // 98.23 // q43		Slc15a3	4.37688	6.9755	-6.05706	0	solute carrier family 15, member 3
1374334_at	chr6:138250037-138250445 (-) // 95.33 // q32		Igha /// LOC366772 /// LOC678701	9.29604	11.8937	-6.05289	0.004306	immunoglobulin heavy chain, alpha /// similar to immunoglobulin heavy chain /// hypothetical protein LOC678701
1372846_at	chr1:213079342-213079869 (+) // 99.25 // q43		Cybasc3	6.50314	9.09781	-6.04049	0.000559	cytochrome b, ascorbate dependent 3
1395301_x_at	chr12:20081592-20082470 (+) // 97.37 // q12 /// chr12:20056629-20186770 (+) // 94.44 // q12 /// chr12_random:622732-623619 (-) // 99.42 // /// chr12:20536403-20537281 (-) // 97.37 // q12		LOC685157	3.755	6.34948	-6.03974	9.1e-05	similar to paired immunoglobin-like type 2 receptor beta
1388600_at	chr9:19680934-19681595 (+) // 77.65 // q13		---	5.28581	7.87943	-6.03612	6.4e-05	---
1372820_at	chr15:102750498-102751278 (+) // 99.49 // q24		---	3.19136	5.78286	-6.02727	0.001424	---
1382546_at	chr15:38404761-38486455 (-) // 98.04 // p12 /// chr15:38443970-38444626 (-) // 96.39 // p12 /// chr15:38372719-38373375 (-) // 96.08 // p12		LOC684778 /// Phf11 /// Phf11l	5.65328	8.24111	-6.01192	0.000706	hypothetical protein LOC684778 /// PHD finger protein 11 /// PHD finger protein 11-like
1379344_at	chrX:25513406-25514445 (-) // 89.51 // q13		Cybb	8.14798	10.7349	-6.00806	0.000823	Cytochrome b-245, beta polypeptide
1398272_at	chr7:67121394-67127697 (+) // 97.09 // q22		B4galnt1	3.30266	5.88821	-6.00244	0.003261	beta-1,4-N-acetyl-galactosaminyl transferase 1
1379365_at	chr14:17252699-17253487 (+) // 100.0 // p22		Cxcl11	4.28736	6.87147	-5.99645	0.000501	chemokine (C-X-C motif) ligand 11
1378633_at	chr1:215919722-215920253 (+) // 99.81 // q43		Lpxn	7.15197	9.73362	-5.98624	1.4e-05	leupaxin
1398275_at	chr3:155985472-155993431 (+) // 86.21 // q42		Mmp9	2.21412	4.79318	-5.97553	4.6e-05	matrix metallopeptidase 9
1389234_at	chr4:161851673-161854761 (+) // 96.7 // q42		Vwf	5.22943	7.80688	-5.96885	4e-06	Von Willebrand factor homolog
1373180_at	chr8:80032260-80032781 (+) // 93.87 // q24		---	4.79319	7.36762	-5.95636	5e-06	---
1383824_at	chr14:71695975-71696519 (+) // 96.8 // q21		Ldb2	5.21741	7.78965	-5.94734	0.000128	LIM domain binding 2
1373881_at	chr4:173967837-173968476 (-) // 92.61 // q43		Arhgdib	8.86005	11.43	-5.93775	4.8e-05	Rho, GDP dissociation inhibitor (GDI) beta
1385506_at	chr8:35212142-35212373 (+) // 93.15 // q21		---	3.01726	5.58671	-5.93586	0.000673	---
1378738_at	chr2:155145386-155145881 (+) // 100.0 // q31		Kcnab1	3.56031	6.11969	-5.89452	0.001105	potassium voltage-gated channel, shaker-related subfamily, beta member 1
1385751_at	chr1:53585988-53587623 (-) // 94.21 // q12		Thbs2	2.81617	5.37316	-5.88481	5e-06	thrombospondin 2
1389696_at	chr16:24968403-24968972 (-) // 98.78 // p14		---	6.22368	8.77524	-5.86267	9e-06	---
1369025_at	chr1:213213326-213234277 (-) // 99.71 // q43		Cd5	3.76753	6.31266	-5.83661	0.003667	Cd5 molecule
1378347_at	---		---	6.60796	9.15253	-5.83437	0.001143	---
1389092_at	chrX:89342045-89343063 (-) // 79.0 // q31		Il2rg	7.35006	9.89386	-5.83123	0.000201	interleukin 2 receptor, gamma
1376895_at	chr1:139907815-139908564 (-) // 71.85 // q31		Il16	4.69218	7.23417	-5.8239	0.000219	interleukin 16
1372120_at	chr8:109108739-109115887 (-) // 99.65 // q32		Uba5	4.09395	6.63531	-5.8214	0.001132	ubiquitin-like modifier activating enzyme 5
1376150_at	chr17:19657821-19658421 (-) // 99.83 // p14		---	5.95382	8.49439	-5.81819	4.9e-05	---
1387122_at	chr1:7882673-7922502 (+) // 90.88 // p13		Plagl1	5.8485	8.38878	-5.817	1e-05	pleiomorphic adenoma gene-like 1
1378915_x_at	chr1:186345024-186345460 (+) // 71.1 // q36		LOC308990	4.19964	6.73666	-5.80387	0.000939	hypothetical protein LOC308990
1393069_at	chr1:248656153-248656779 (+) // 82.27 // q54		Sfrp5	2.82978	5.36656	-5.80291	2e-06	secreted frizzled-related protein 5
1374916_at	chr20:10849732-10850405 (+) // 98.39 // p12		---	3.49924	6.03263	-5.78932	0.000108	---
1395197_at	chr12:7958583-7958992 (+) // 95.78 // p11		---	5.12161	7.64551	-5.75136	0.000626	---
1368205_at	chr2:227281540-227325106 (+) // 76.28 // q43		Cfi	8.27654	10.7929	-5.7214	7.3e-05	complement factor I
1375954_at	chr2:182790172-182796668 (+) // 99.79 // q34		S100a13	7.0952	9.60621	-5.70019	0.000296	S100 calcium binding protein A13
1384525_at	chrX:8854524-8854870 (-) // 95.05 // q12		Dock11	7.95906	10.4618	-5.66772	3.3e-05	dedicator of cytokinesis 11
1368511_at	chr4_random:1951630-1955706 (+) // 90.32 //		Bhlhe41	8.76058	11.2631	-5.66671	1e-06	basic helix-loop-helix family, member e41
1367912_at	chr6:19942612-20355090 (-) // 93.77 // q12		Ltbp1	6.0561	8.55732	-5.66165	0.000583	latent transforming growth factor beta binding protein 1
1373504_at	chr7:51081711-51092712 (-) // 92.15 // q21		Glipr1	7.48092	9.97431	-5.631	3e-06	GLI pathogenesis-related 1
1397831_at	chr20:20627068-20627559 (-) // 93.11 // p11		---	2.31526	4.80554	-5.61887	0.003732	---
1377092_at	chr10:107957147-107957566 (-) // 96.32 // q32.3		---	5.53485	8.02439	-5.61597	6.7e-05	---
1370990_at	---		Crlf3	5.78897	8.27736	-5.61152	3.2e-05	cytokine receptor-like factor 3
1384333_at	chr14:100848409-100848740 (-) // 97.61 // q22		Actr2 /// LOC301861	3.12526	5.6119	-5.60468	0.002382	ARP2 actin-related protein 2 homolog (yeast) /// similar to ARP2 actin-related protein 2 homolog (yeast)
1370987_at	chr1:186388123-186391852 (-) // 92.3 // q36		Spn	7.07324	9.55865	-5.59993	9e-06	sialophorin
1393931_at	chr9:86287849-86292789 (+) // 98.29 // q35		RGD1311447	6.43877	8.92212	-5.59194	6.8e-05	LOC363276
1373847_at	chr2:146521831-146530121 (-) // 99.81 // q31		Tm4sf1	7.93108	10.4084	-5.56867	2.1e-05	transmembrane 4 L six family member 1
1377795_at	chr14:56605129-56605615 (-) // 99.59 // q11		---	5.45039	7.92693	-5.56564	0.000854	---
1368266_at	chr1:20998944-21011271 (+) // 99.28 // p12		Arg1	5.98566	8.46002	-5.55721	2.7e-05	arginase, liver
1398644_at	chr7:31986212-31986714 (-) // 100.0 // q13		Plxnc1	4.91691	7.38894	-5.54826	1.9e-05	plexin C1
1390902_at	chr4:165234551-165235137 (-) // 100.0 // q42		---	3.44232	5.9125	-5.54113	1.6e-05	---
1398540_at	chr13:58121195-58121856 (-) // 99.1 // q21		Rgs1	4.69877	7.16691	-5.53333	1e-06	regulator of G-protein signaling 1
1392894_at	chr4:9176326-9177000 (-) // 95.73 // q11		Fgl2	9.72075	12.1827	-5.50949	0.001285	fibrinogen-like 2
1369190_at	chr2:196332546-196346219 (-) // 93.83 // q34		Cd2	4.32394	6.78559	-5.50843	0.005293	Cd2 molecule
1383015_at	chr1:206766763-206767132 (-) // 100.0 // q42		Tbc1d10c	5.76769	8.22746	-5.50132	0.004112	TBC1 domain family, member 10C
1393371_at	chr1:59414972-59415339 (+) // 24.87 // q12		---	5.20601	7.65147	-5.44698	4.1e-05	---
1367791_at	chr9:90402492-90450042 (+) // 95.57 // q36		Ramp1	6.05657	8.50145	-5.4448	0.001205	receptor (G protein-coupled) activity modifying protein 1
1392249_at	chr1:20373572-20373965 (-) // 95.85 // p12		---	4.07829	6.52159	-5.43883	0.003059	---
1378835_at	chr10:40030933-40031378 (+) // 67.1 // q22		---	4.10038	6.53909	-5.42157	0.004714	---
1376569_at	chr16:17941333-17942639 (-) // 100.0 // p14		Klf2	7.87072	10.2986	-5.38118	5.8e-05	Kruppel-like factor 2 (lung)
1382192_at	chr1:168601441-168601961 (-) // 100.0 // q33		Lyve1	8.28259	10.71	-5.37944	5.6e-05	lymphatic vessel endothelial hyaluronan receptor 1
1395184_at	chr4:166639524-166639954 (+) // 26.09 // q42		Clec12a	4.01065	6.43697	-5.37519	0.005138	C-type lectin domain family 12, member A
1368167_at	chr13:44582818-44605241 (+) // 83.36 // q13		Ctse	6.80375	9.22951	-5.37311	0.001019	cathepsin E
1371016_at	chr15:31705202-32273887 (+) // 93.83 // p13		LOC290071	7.55241	9.9737	-5.35649	0.003416	similar to RIKEN cDNA A430107P09 gene
1368760_at	chr14:18677128-18679175 (-) // 93.82 // p22		Cxcl2	2.2425	4.66197	-5.34974	0.000381	chemokine (C-X-C motif) ligand 2
1370585_a_at	chr1:181117514-181459856 (+) // 92.98 // q36		Prkcb	7.55467	9.97219	-5.34251	0.000176	protein kinase C, beta
1382351_at	chr5:26007476-26008270 (+) // 91.81 // q13		Gem	3.27556	5.69262	-5.34079	0.000315	GTP binding protein (gene overexpressed in skeletal muscle)
1368391_at	chr12:7230518-7253857 (+) // 95.79 // p11		Slc7a1	5.37429	7.78939	-5.33359	0.001279	solute carrier family 7 (cationic amino acid transporter, y+ system), member 1
1385160_at	chr7:23470111-23470559 (-) // 72.77 // q13		LOC691926 /// Stab2	2.46074	4.87584	-5.33355	0.006639	similar to Stabilin-2 precursor (Hyaluronan receptor for endocytosis) /// stabilin 2
1375367_at	chr15:50563822-50570880 (-) // 99.52 // p11		Pdlim2	6.40121	8.81493	-5.32848	1e-06	PDZ and LIM domain 2
1371756_at	---		---	3.26771	5.67797	-5.31571	0.000916	---
1382319_at	chr6:125134282-125134697 (-) // 95.83 // q32		Gpr68	5.64609	8.05464	-5.30943	7e-06	G protein-coupled receptor 68
1372013_at	chr1:201154566-201155484 (+) // 90.27 // q41		Ifitm1	9.78432	12.1902	-5.29973	0	interferon induced transmembrane protein 1
1389146_at	chr17:85593000-85594553 (-) // 99.23 // q12.3		Fam107b	6.50409	8.90686	-5.28817	0.0002	family with sequence similarity 107, member B
1393379_a_at	chr15:42643580-42643946 (-) // 71.39 // p12		Blk	2.89893	5.29614	-5.26784	0.002534	B lymphoid tyrosine kinase
1370924_at	chr4:69242019-69243639 (+) // 100.0 // q22		LOC362350 /// Tcrb	8.46094	10.8578	-5.26642	0.000546	similar to T-cell receptor beta-2 chain C region /// T-cell receptor beta chain
1393795_at	chr3:25512839-25513197 (-) // 85.07 // q12		Zeb2	3.77237	6.16817	-5.26268	7.6e-05	zinc finger E-box binding homeobox 2
1398657_at	chr4:102990725-102990936 (+) // 47.07 // q32		---	2.26768	4.6593	-5.24746	0.006035	---
1367858_at	chr20:13129666-13138450 (+) // 97.18 // p12		Mmp11	4.52929	6.91859	-5.23903	0.003399	matrix metallopeptidase 11
1393049_at	chr14:87275457-87279150 (-) // 97.23 // q21		Myo1g	3.15687	5.54498	-5.23471	9e-05	myosin IG
1385557_at	---		---	2.49935	4.8872	-5.23378	0.000555	---
1394501_at	chr1:93793360-93794351 (+) // 86.34 // q22		Siglecg	3.48148	5.86056	-5.20206	4e-05	sialic acid binding Ig-like lectin G
1395536_at	chr8:109349821-109350959 (-) // 75.4 // q32		---	4.56506	6.94351	-5.19976	9e-06	---
1373490_at	chr1:83552030-83557021 (+) // 99.62 // q21		Gmfg	9.86271	12.2411	-5.19947	1.1e-05	glia maturation factor, gamma
1390797_at	chr10:19065748-19066746 (+) // 46.4 // q12		Lcp2	4.26029	6.62594	-5.15385	9.8e-05	lymphocyte cytosolic protein 2
1385590_at	chr12:33865410-33865780 (+) // 94.15 // q15		---	3.68737	6.05207	-5.15048	0.000123	---
1384350_at	chr7:142396433-142397038 (+) // 96.03 // q36		Nckap1l	4.72803	7.08935	-5.1384	3e-06	NCK associated protein 1 like
1381161_a_at	chr12:35536457-35536917 (-) // 99.78 // q16		---	7.1712	9.53211	-5.13695	3e-06	---
1377671_at	chr7:116272342-116273294 (+) // 99.89 // q34		---	6.8524	9.20704	-5.11465	0.000132	---
1388583_at	chr4:153515767-153516423 (+) // 99.85 // q42		Cxcl12	7.27073	9.62495	-5.11318	8e-06	chemokine (C-X-C motif) ligand 12 (stromal cell-derived factor 1)
1376362_at	chr7:118023652-118024237 (-) // 99.66 // q34		Nptxr	2.71838	5.07204	-5.11117	0.002385	neuronal pentraxin receptor
1384512_at	chr7:54021943-54022264 (+) // 82.11 // q22		---	5.01072	7.36382	-5.10918	7.4e-05	---
1368482_at	chr8:94045081-94053778 (+) // 98.77 // q31		Bcl2a1d	7.3794	9.73181	-5.10675	1.1e-05	B-cell leukemia/lymphoma 2 related protein A1d
1377208_at	chr15:105498974-105499602 (+) // 96.6 // q24		---	2.71533	5.06714	-5.10463	0.00401	---
1393315_at	chr13:109012893-109015645 (-) // 73.32 // q27		Traf3ip3	2.72319	5.07443	-5.10262	0.001391	TRAF3 interacting protein 3
1392905_at	---		Gng2	5.54192	7.89307	-5.10231	1.7e-05	Guanine nucleotide binding protein (G protein), gamma 2
1375984_at	chr2:98549993-98550841 (-) // 97.83 // q24		Zfhx4	5.14736	7.49446	-5.08799	4.6e-05	zinc finger homeobox 4
1376943_at	chr10:65700341-65701002 (-) // 99.4 // q25		---	5.24255	7.58279	-5.06387	0.000278	---
1381129_at	chr2:51958907-51959375 (+) // 94.67 // q16 /// chr2:52064375-52064844 (-) // 96.59 // q16 /// chr2:52006999-52007461 (-) // 91.9 // q16		---	2.26316	4.59811	-5.04531	0.003512	---
1391817_at	chr5:80555066-80555553 (+) // 95.7 // q24		RGD1304595	5.05933	7.39172	-5.03638	0.000197	similar to RIKEN cDNA 6330416G13 gene
1391979_at	chr2:55951817-55952413 (+) // 80.7 // q16		---	7.24404	9.57546	-5.03301	0.000242	---
1391030_at	chr5:168202743-168203248 (-) // 99.8 // q36 /// chr4:22019990-22020497 (-) // 95.45 // q12		LOC500591	2.51922	4.84567	-5.0157	0.000135	similar to calmodulin-binding transcription activator 1
1380077_at	chr1:187416606-187417215 (+) // 69.71 // q36		---	6.39029	8.71253	-5.00108	1.6e-05	---
1388046_at	chr1:187336478-187385583 (+) // 98.73 // q36		Itgam	3.84018	6.16017	-4.99332	9e-06	integrin alpha M
1374903_at	chr17:29767387-29768297 (-) // 84.72 // p12		Gcnt2	4.96021	7.27995	-4.99244	6.2e-05	glucosaminyl (N-acetyl) transferase 2, I-branching enzyme
1389109_at	chr17:92950533-92950947 (-) // 95.39 // q12.3		Pip4k2a	7.04953	9.36897	-4.99136	0.00038	phosphatidylinositol-5-phosphate 4-kinase, type II, alpha
1398616_at	chrX:51329573-51329985 (-) // 96.49 // q21		Ap1s2	7.50909	9.81635	-4.94942	1.1e-05	adaptor-related protein complex 1, sigma 2 subunit
1385465_at	chr1:93742852-93743139 (+) // 55.97 // q22		Siglec5	6.49567	8.80127	-4.94376	0.000201	sialic acid binding Ig-like lectin 5
1388966_at	chr1:158438862-158439312 (-) // 67.18 // q32		---	6.06591	8.36745	-4.92984	0	---
1391656_at	chr7:56991469-56992247 (+) // 77.89 // q22		Cpm	4.7503	7.05003	-4.92368	0.001376	carboxypeptidase M
1382566_at	chr2:59103991-59104835 (-) // 99.88 // q16		Il7r	6.1726	8.46794	-4.90868	0.000105	interleukin 7 receptor
1370367_at	chr1:232469655-232551482 (+) // 94.64 // q52		Slc1a1	2.24386	4.53909	-4.90832	0.000251	solute carrier family 1 (neuronal/epithelial high affinity glutamate transporter, system Xag), member 1
1370177_at	chr1:79213375-79229177 (-) // 88.86 // q21		PVR	4.08135	6.37468	-4.90186	0.000588	poliovirus receptor
1369552_at	chr11:14633493-14683788 (-) // 100.0 // p11		Samsn1	2.51783	4.80766	-4.88996	0.001832	SAM domain, SH3 domain and nuclear localization signals, 1
1388493_at	chr4:87186143-87186831 (+) // 99.71 // q24 /// chrUn_random:6798775-6799463 (+) // 99.71 //		Ecop	6.14916	8.43772	-4.88568	6.5e-05	EGFR-coamplified and overexpressed protein
1376574_at	chr3:137186995-137188235 (-) // 100.0 // q41		---	6.27564	8.56185	-4.87772	0.002924	---
1372325_at	chr4:119986774-119987327 (+) // 92.99 // q34 /// chr6:25438936-25439488 (-) // 96.5 // q14		Emilin1	3.15048	5.42884	-4.85126	4e-06	elastin microfibril interfacer 1
1382732_at	chr1:168602329-168602773 (-) // 71.33 // q33		Lyve1	7.5527	9.8277	-4.83997	0.000178	lymphatic vessel endothelial hyaluronan receptor 1
1385132_at	chr5:9171761-9172223 (+) // 95.23 // q11		---	5.62032	7.8938	-4.83489	2e-06	---
1369393_at	chr17:61910178-61930459 (+) // 99.71 // q12.1		Map3k8	3.96585	6.23883	-4.83321	0.000198	mitogen-activated protein kinase kinase kinase 8
1377351_at	chr17:21375062-21375566 (+) // 99.6 // p14		Susd3	4.50308	6.77555	-4.8315	6.6e-05	sushi domain containing 3
1393944_at	---		Znf521	5.51214	7.78227	-4.82366	0	zinc finger protein 521
1376654_at	chr2:53584163-53584701 (+) // 96.76 // q16		RGD1308448	3.10138	5.3686	-4.81397	0.000373	similar to RIKEN cDNA B130016O10 gene
1370631_at	chr4:112418257-112420813 (-) // 100.0 // q34		Reg3g	2.24074	4.50682	-4.81016	0.004659	regenerating islet-derived 3 gamma
1391265_at	chr13:49210392-49211985 (-) // 99.78 // q13		LOC498236	6.21479	8.48033	-4.80835	0.000102	LRRGT00186
1374635_at	chr9:62252472-62253229 (+) // 88.95 // q32		LOC689663	6.10169	8.36336	-4.79545	1.7e-05	Hypothetical protein LOC689663
1372931_at	chrX:26812428-26812840 (-) // 95.15 // q13		Praf2	5.08516	7.33915	-4.77	0.000523	PRA1 domain family, member 2
1390525_a_at	chr8:61939164-61939791 (+) // 99.68 // q24		Stra6	5.72153	7.96967	-4.75071	0.000185	stimulated by retinoic acid gene 6
1382709_at	chr13:87904321-87904816 (+) // 100.0 // q24		Slamf6	3.27312	5.51732	-4.73776	0.000242	SLAM family member 6
1376282_at	chr7:21530239-21530906 (+) // 93.8 // q13		---	3.145	5.3884	-4.73512	0.000454	---
1379437_at	chr3:50161351-50162430 (+) // 92.86 // q21		---	6.00474	8.24668	-4.73031	0.000621	---
1372016_at	chr7:10289071-10290729 (-) // 99.2 // q11		Gadd45b	4.79754	7.03765	-4.72434	3.4e-05	growth arrest and DNA-damage-inducible, beta
1372200_at	chr20:4259881-4260318 (-) // 96.26 // p12		Gpsm3	5.72188	7.95879	-4.71386	6.5e-05	G-protein signaling modulator 3 (AGS3-like, C. elegans)
1379382_at	chr4:16521421-16522187 (-) // 99.61 // q12		---	5.95987	8.19548	-4.70962	0.00061	---
1382692_at	chr4:166723514-166724028 (-) // 88.13 // q42		Clec7a	8.05115	10.2844	-4.70201	0.000384	C-type lectin domain family 7, member a
1370161_at	chr11:57223053-57257257 (-) // 95.08 // q21		Ccdc80	9.54897	11.7737	-4.67408	0.000143	coiled-coil domain containing 80
1381624_at	chr8:57002013-57002361 (+) // 60.93 // q24		---	4.08867	6.30465	-4.64599	0.001946	---
1390759_at	chr14:425343-425689 (-) // 95.32 // p22		---	3.08441	5.29584	-4.63134	0.000576	---
1384393_at	chr2:202490080-202490519 (+) // 95.41 // q34		---	5.63187	7.83246	-4.59668	8.3e-05	---
1379766_at	chr7:104152090-104152591 (-) // 99.8 // q33		Sla	7.04766	9.24699	-4.59267	3.1e-05	Src-like adaptor
1392971_at	chr7:30834170-30834624 (+) // 84.3 // q13		---	6.46953	8.66344	-4.57544	4.3e-05	---
1385475_a_at	chr8:61926118-61939790 (+) // 85.96 // q24		Stra6	5.71615	7.90661	-4.5645	0.000396	stimulated by retinoic acid gene 6
1370090_at	chr10:19020137-19065525 (+) // 99.7 // q12		Lcp2	5.81495	8.00184	-4.55325	0.000197	lymphocyte cytosolic protein 2
1368597_at	chr20:10280192-10291787 (-) // 96.01 // p12		Snf1lk	3.05277	5.23902	-4.55121	0.001699	SNF1-like kinase
1383320_at	chr5:148707506-148708053 (-) // 95.8 // q36		Lck	6.26102	8.44424	-4.54165	0.003258	lymphocyte-specific protein tyrosine kinase
1369456_at	chr9:84840049-84852984 (-) // 93.12 // q35		Htr2b	2.22886	4.41163	-4.54024	0.000637	5-hydroxytryptamine (serotonin) receptor 2B
1373368_at	---		PCOLCE2	7.01128	9.19355	-4.53868	0.000735	procollagen C-endopeptidase enhancer 2
1381819_at	---		---	7.24592	9.41965	-4.51189	7.7e-05	---
1375043_at	chr6:109562153-109562546 (+) // 87.98 // q31		Fos	7.718	9.88851	-4.50181	0.000161	FBJ osteosarcoma oncogene
1377301_at	chr13:48378890-48379420 (-) // 83.74 // q13		---	3.44229	5.61227	-4.50017	0.001539	---
1387794_at	chr3:3797915-3801028 (-) // 99.91 // p13		Fcn1	7.6833	9.85213	-4.49656	0.000349	ficolin (collagen/fibrinogen domain containing) 1
1368186_a_at	chr17:18440671-18498006 (-) // 82.2 // p14		Syk	4.99462	7.16004	-4.486	5e-05	spleen tyrosine kinase
1373487_at	chr1:172020918-172021462 (+) // 99.82 // q34		---	5.50666	7.67003	-4.47962	0	---
1373233_at	chr2:24488701-24489408 (+) // 98.16 // q12		Lhfpl2	3.4773	5.63881	-4.47381	3.3e-05	lipoma HMGIC fusion partner-like 2
1382967_at	chrX:55585373-55585805 (-) // 90.99 // q21		Gpr64	5.13246	7.29338	-4.47201	0.000129	G protein-coupled receptor 64
1373903_at	chr13:81370794-81378271 (-) // 84.02 // q23		Rcsd1	6.15321	8.31243	-4.46674	0.000212	RCSD domain containing 1
1387957_a_at	chrX:56075536-56422895 (-) // 98.41 // q21		Sh3kbp1	6.8453	9.00424	-4.46588	0.000544	SH3-domain kinase binding protein 1
1373302_at	chr5:106236932-106237600 (+) // 99.55 // q32		Acer2	6.83676	8.99288	-4.45713	3e-05	alkaline ceramidase 2
1398256_at	chr3:116964426-116970887 (-) // 96.03 // q36		Il1b	4.82669	6.9825	-4.4562	0.000361	interleukin 1 beta
1372808_at	chr5:122695281-122696392 (+) // 90.45 // q33 /// chr4:117517595-117518705 (-) // 94.41 // q34		Mthfd2	2.34197	4.49643	-4.45203	0.004608	methylenetetrahydrofolate dehydrogenase (NADP+ dependent) 2, methenyltetrahydrofolate cyclohydrolase
1368751_at	chr6:34534532-34593882 (-) // 97.34 // q14		Kcns3	3.51823	5.67159	-4.44864	0.002238	potassium voltage-gated channel, delayed-rectifier, subfamily S, member 3
1386041_a_at	chr16:17942267-17942638 (-) // 99.73 // p14		Klf2	4.22592	6.37898	-4.4477	0.004698	Kruppel-like factor 2 (lung)
1392619_at	chr10:29769262-29769992 (+) // 80.35 // q21		---	4.98943	7.14217	-4.44672	0.000758	---
1381279_at	chr5:30715463-30716358 (-) // 94.66 // q13		Ripk2	4.39493	6.54493	-4.43829	0.001058	receptor-interacting serine-threonine kinase 2
1383522_at	chrX:15911431-15912124 (-) // 94.25 // q12		Utx	4.94786	7.09707	-4.43584	0.005474	ubiquitously transcribed tetratricopeptide repeat, X chromosome
1368187_at	chr4:77161351-77182624 (+) // 96.6 // q24		Gpnmb	10.9279	13.0767	-4.43453	2.2e-05	glycoprotein (transmembrane) nmb
1393926_at	chr14:23749697-23757538 (-) // 99.76 // p21		Stap1	3.83461	5.98174	-4.42944	0.005102	signal transducing adaptor family member 1
1385481_at	chr13:19398473-19398744 (+) // 97.83 // p12		Dsel	4.89508	7.0386	-4.41839	0.002133	dermatan sulfate epimerase-like
1368470_at	chr5:34671033-34693789 (+) // 99.83 // q21		Ggh	8.20097	10.343	-4.41385	0	gamma-glutamyl hydrolase
1387791_at	chr10:95361337-95382250 (+) // 98.79 // q32.1		Ace	4.18268	6.32335	-4.40968	0.000312	angiotensin I converting enzyme (peptidyl-dipeptidase A) 1
1377307_at	chr19:54922519-54923051 (-) // 99.81 // q12		Fam89a	2.84841	4.9883	-4.40727	1.1e-05	family with sequence similarity 89, member A
1373947_at	chr13:80574810-80590528 (+) // 99.6 // q23		Dpt	8.07641	10.2147	-4.40244	3.3e-05	dermatopontin
1378930_a_at	chr4:158896130-158901830 (-) // 100.0 // q42		---	2.70326	4.84155	-4.4024	0.002862	---
1393730_at	chr13:87151340-87151783 (+) // 59.14 // q24		---	5.68401	7.81459	-4.37893	0.001264	---
1371475_at	chr15:27089667-27090445 (+) // 76.85 // p14		Rnase4	9.48401	11.6119	-4.37074	0.000729	ribonuclease, RNase A family 4
1373839_at	chr8:69383115-69383839 (+) // 99.86 // q24		Nope	2.76058	4.88759	-4.36811	0.002276	neighbor of Punc E11
1387232_at	chr15:22283019-22290018 (-) // 93.59 // p14		Bmp4	3.00254	5.12815	-4.36387	0.001217	bone morphogenetic protein 4
1377669_at	chr8:77860036-77861092 (+) // 72.69 // q24		Rab27a	5.40601	7.53052	-4.36055	0.000106	RAB27A, member RAS oncogene family
1370154_at	chr7:56607705-56613004 (-) // 98.11 // q22		Lyz2	12.1114	14.2359	-4.36054	0	lysozyme 2
1369182_at	chr2:218371082-218382591 (+) // 99.64 // q41		F3	6.91346	9.03598	-4.35453	1e-06	coagulation factor III (thromboplastin, tissue factor)
1374953_at	chr5:36493244-36493850 (-) // 82.73 // q21		LOC500420	6.78739	8.90876	-4.35106	4.1e-05	similar to CG12279-PA
1374947_at	chr2:219187728-219188355 (+) // 100.0 // q42		Bcar3	5.7959	7.91629	-4.34813	0.001025	breast cancer anti-estrogen resistance 3
1368412_a_at	chr4:174518814-174586572 (+) // 99.2 // q44		Ptpro	4.0161	6.13364	-4.33956	0.000518	protein tyrosine phosphatase, receptor type, O
1393917_at	chr4:160423691-160427610 (+) // 88.86 // q42		Cd163	7.59623	9.71317	-4.33773	8e-06	CD163 molecule
1388026_at	chr13:81515382-81594699 (+) // 94.42 // q23		Cd247	2.94485	5.0613	-4.33626	0.005165	Cd247 molecule
1374298_at	chr4:56862047-56862543 (+) // 80.0 // q22		---	4.73898	6.85463	-4.33385	0.001676	---
1374469_at	chr3:147687195-147688325 (-) // 99.71 // q42		---	3.34948	5.46218	-4.32499	0.005865	---
1384187_at	chrX:51329945-51330382 (-) // 98.42 // q21		Ap1s2	7.2383	9.34775	-4.31528	2.8e-05	adaptor-related protein complex 1, sigma 2 subunit
1370282_at	chr7:49910217-49929538 (+) // 100.0 // q21		Csrp2	5.76644	7.87278	-4.30596	0.000265	cysteine and glycine-rich protein 2
1387547_a_at	chr2:249764599-249866830 (+) // 96.26 // q45		Eltd1	6.25068	8.35578	-4.30228	0.005968	EGF, latrophilin and seven transmembrane domain containing 1
1373223_at	chr3:67091767-67092327 (+) // 95.73 // q24		---	5.16546	7.27014	-4.30104	0.001485	---
1388879_at	chr11:44853301-44854170 (-) // 99.88 // q12		RGD1562717	8.15631	10.2561	-4.28642	9e-06	similar to ABI gene family, member 3 (NESH) binding protein
1378546_at	chr4:76786187-76786765 (+) // 35.75 // q24		---	3.44039	5.54004	-4.28605	0.006033	---
1390798_at	chr13:51246162-51246947 (-) // 99.87 // q13		Ptprc	9.67739	11.777	-4.28601	0.000107	protein tyrosine phosphatase, receptor type, C
1390036_at	chr10:98874656-98875841 (+) // 80.22 // q32.1		Slc16a6	3.56909	5.66727	-4.28169	0.000761	solute carrier family 16, member 6 (monocarboxylic acid transporter 7)
1378526_at	chr4:76793808-76794395 (-) // 100.0 // q24		Gimap6	6.26049	8.35813	-4.28008	0.001054	GTPase, IMAP family member 6
1368869_at	chr1:34979165-35068763 (+) // 96.91 // p11		Akap12	7.48094	9.57565	-4.27142	0.001931	A kinase (PRKA) anchor protein 12
1388949_at	chr8:51708789-51709252 (+) // 50.73 // q23		---	4.88316	6.97096	-4.251	0.000292	---
1377058_at	chr8:38481656-38482140 (-) // 100.0 // q21		Slc37a2	3.76215	5.84736	-4.24338	3.6e-05	solute carrier family 37 (glycerol-3-phosphate transporter), member 2
1393240_at	chr1:208124355-208125489 (+) // 93.13 // q43		Efemp2	6.20614	8.28766	-4.23255	6.4e-05	EGF-containing fibulin-like extracellular matrix protein 2
1392754_at	chr1:199779994-199780518 (-) // 100.0 // q41		Adam8	2.66979	4.74407	-4.21134	0.000443	ADAM metallopeptidase domain 8
1374172_at	chr5:145683901-145684322 (+) // 95.43 // q36		---	4.072	6.14608	-4.21077	0.000819	---
1386679_at	chr18:75022392-75022749 (-) // 77.69 // q12.3		---	5.75805	7.8251	-4.1903	0.002479	---
1381357_at	chr2:199125696-199144303 (+) // 92.62 // q34		Ptpn22	6.14677	8.2138	-4.19025	0.000943	protein tyrosine phosphatase, non-receptor type 22 (lymphoid)
1368619_at	chr8:35326939-35342973 (-) // 99.14 // q21		Ddx25	3.67093	5.73734	-4.18845	0.000827	DEAD (Asp-Glu-Ala-Asp) box polypeptide 25
1374615_at	chr9:53422230-53423021 (-) // 97.05 // q31		---	7.66816	9.73408	-4.18701	0.000285	---
1378171_at	chr9:61444115-61444683 (+) // 100.0 // q31		---	3.9071	5.9692	-4.17594	0.004757	---
1394012_at	chr2:38939150-38939652 (-) // 88.7 // q14		---	6.62772	8.68724	-4.16847	0.000361	---
1388673_at	chr1:202737059-202741025 (+) // 95.35 // q41		Lsp1	8.02712	10.085	-4.16379	1.2e-05	lymphocyte-specific protein 1
1380063_at	chr1:238457016-238457640 (-) // 99.68 // q52		Ch25h	3.33018	5.38423	-4.15269	0.00142	cholesterol 25-hydroxylase
1391509_at	chr4:97803151-97803757 (-) // 100.0 // q31		Tacstd2	5.54662	7.60022	-4.15143	0.000171	tumor-associated calcium signal transducer 2
1368027_at	chr4:66502252-66677550 (+) // 99.84 // q22		Tbxas1	5.82693	7.8763	-4.13925	9.7e-05	thromboxane A synthase 1, platelet
1372518_at	chr7:123243001-123252703 (+) // 96.66 // q34		Fbln1	2.65451	4.7018	-4.13328	0.000166	fibulin 1
1377390_at	chr11:37427898-37428364 (+) // 98.94 // q12		Bace2	5.18739	7.23306	-4.12865	4.1e-05	beta-site APP-cleaving enzyme 2
1370942_at	chr16:80815331-80825677 (+) // 97.59 // q12.5		Rasa3	5.76161	7.80176	-4.11286	8.8e-05	RAS p21 protein activator 3
1382531_at	chrX:47356540-47357408 (+) // 99.65 // q21		Tlr7	4.78368	6.82286	-4.1101	1.4e-05	toll-like receptor 7
1374151_at	chr1:138096055-138096582 (-) // 99.81 // q31		---	4.70875	6.74656	-4.10622	0.001681	---
1392012_at	chr7:114135305-114135863 (-) // 77.06 // q34		---	6.19825	8.23574	-4.10529	0.002563	---
1392501_at	chr2:53589290-53590497 (+) // 99.83 // q16		---	2.62761	4.66466	-4.10406	0.000822	---
1387053_at	chr13:78503762-78536359 (-) // 99.95 // q22		Fmo1	6.31375	8.35051	-4.10322	3.4e-05	flavin containing monooxygenase 1
1389586_at	chr15:87890956-87891661 (-) // 100.0 // q22		---	7.66071	9.6953	-4.09706	0.004795	---
1394940_at	chr8:90503236-90505323 (-) // 98.69 // q31		Fam46a	7.26761	9.30033	-4.09174	0.006414	family with sequence similarity 46, member A
1388127_at	chr16:50230619-50234455 (+) // 81.24 // q11		Cyp4v3	7.24056	9.26957	-4.08125	6.6e-05	cytochrome P450, family 4, subfamily v, polypeptide 3
1389712_at	chr1:196927452-196927926 (-) // 99.79 // q41		Ebf3	5.24995	7.2784	-4.07966	0.003889	early B-cell factor 3
1390173_at	chr7:116737094-116737527 (-) // 100.0 // q34		---	5.3307	7.35851	-4.07785	0.00031	---
1383936_at	chr9:110458063-110458455 (-) // 95.38 // q38		---	4.96651	6.99105	-4.06863	9e-06	---
1375966_at	chr16:10051848-10052720 (+) // 83.28 // p16		Mmrn2	6.44907	8.47146	-4.06258	0.00149	multimerin 2
1374578_at	chr8:71152404-71152819 (-) // 95.62 // q24		---	6.96955	8.99119	-4.06046	3.3e-05	---
1372561_at	chr5:141544550-141545172 (-) // 99.68 // q36		Smap2	5.63117	7.65021	-4.05314	0.000124	small ArfGAP2
1383688_at	---		---	5.10317	7.11748	-4.03986	7e-06	---
1379824_at	chr5:20305162-20305572 (-) // 99.76 // q13		Tox	2.4702	4.48134	-4.031	0.001851	thymocyte selection-associated high mobility group box
1390159_at	chr6:19808428-19809513 (-) // 73.82 // q12		Rasgrp3	6.22561	8.23477	-4.0255	4e-06	RAS guanyl releasing protein 3 (calcium and DAG-regulated)
1374095_at	chr7:139456289-139456937 (-) // 84.02 // q36		---	4.29655	6.29982	-4.00907	0.003112	---
1390529_at	chr17:26705646-26706254 (-) // 99.51 // p12		Cd83	8.42	10.4231	-4.00864	0.000123	CD83 molecule
1389413_at	chr10:65713407-65714118 (-) // 98.34 // q25		Evi2a	6.88987	8.89127	-4.00387	0.000182	ecotropic viral integration site 2A
1389605_at	chr14:79234978-79238126 (-) // 100.0 // q21		Jakmip1	2.21706	4.21685	-3.99943	0.005549	janus kinase and microtubule interacting protein 1
1378592_at	chr2:159016204-159016751 (-) // 99.82 // q31		Trim59	6.41233	8.41211	-3.99939	0.000613	tripartite motif-containing 59
1368545_at	chr9:57328330-57334877 (+) // 81.88 // q31		Cflar	3.6615	5.65718	-3.98803	0.000548	CASP8 and FADD-like apoptosis regulator
1393280_at	chr17:33667716-33668081 (-) // 87.08 // p12		Ly86	7.55219	9.54743	-3.98681	2.7e-05	lymphocyte antigen 86
1377034_at	chr17:37958777-37959288 (+) // 100.0 // p12		Serpinb1a	8.91096	10.9048	-3.98288	1e-06	serine (or cysteine) proteinase inhibitor, clade B, member 1a
1383412_at	chr9:89542165-89542517 (-) // 39.81 // q35		---	4.85844	6.85166	-3.98124	0.001401	---
1368207_at	chr1:86076278-86085681 (-) // 99.15 // q21		Fxyd5	8.43688	10.4277	-3.97463	0	FXYD domain-containing ion transport regulator 5
1375983_at	chr1:226591002-226591807 (-) // 99.75 // q51		Mamdc2	3.8912	5.87957	-3.96789	0.000566	MAM domain containing 2
1378396_at	chr2:148704212-148705083 (+) // 99.89 // q31		---	2.7783	4.76655	-3.96755	0.003736	---
1387438_at	chr10:35786807-35788832 (-) // 89.39 // q22		Ltc4s	3.77689	5.76459	-3.96603	0.001906	leukotriene C4 synthase
1374134_at	chr7:30278931-30279535 (-) // 99.34 // q13		Elk3	5.09003	7.07619	-3.96181	0.00108	ELK3, member of ETS oncogene family
1393508_at	chr1:143604196-143604999 (+) // 97.77 // q32		---	3.24705	5.23213	-3.95884	0.004109	---
1389867_at	chr17:83028022-83029310 (+) // 97.34 // q12.3		---	6.16735	8.15143	-3.95612	0.000496	---
1376513_a_at	chr3:115976134-116033752 (-) // 96.8 // q36		---	4.57722	6.55899	-3.94977	0.001177	---
1393316_at	---		---	5.23488	7.21581	-3.94749	0.001417	---
1372729_at	chr3:146272738-146273764 (+) // 64.84 // q42		Procr	6.48275	8.46119	-3.94067	1.4e-05	protein C receptor, endothelial
1372584_at	chr14:97936856-97937729 (+) // 98.09 // q22		Cnrip1	5.23951	7.21773	-3.94007	0.001087	cannabinoid receptor interacting protein 1
1390948_at	chr1:203294747-203295518 (+) // 70.69 // q41		Phemx	2.23978	4.216	-3.93462	0.005732	pan hematopoietic expression
1391442_at	chr6:21638134-21638721 (-) // 79.88 // q13		Ehd3	4.85508	6.82949	-3.92966	0.0026	EH-domain containing 3
1368842_at	chr18:66135862-66361622 (+) // 91.42 // q12.1		Tcf4	9.57738	11.549	-3.92214	0.005931	transcription factor 4
1387190_at	chr7:2018859-2045336 (-) // 98.59 // q11		Dgka	6.33644	8.30611	-3.91678	0.000569	diacylglycerol kinase, alpha
1373590_at	chr3:14392298-14393316 (-) // 98.36 // p11		Stom	7.62904	9.59806	-3.91502	0.000116	stomatin
1398600_at	chr11:42938428-42938888 (-) // 89.17 // q12		---	5.96797	7.93499	-3.90962	0.001334	---
1374885_at	chr3:98211326-98212247 (+) // 97.98 // q34		Slc12a6	4.51576	6.48246	-3.90872	0.001961	solute carrier family 12, member 6
1384285_at	chr18:52530741-52531106 (-) // 94.81 // q12.1		2010-03-03	3.47033	5.43671	-3.90787	0.000119	membrane-associated ring finger (C3HC4) 3
1380187_at	chr2:190789518-190791645 (-) // 99.44 // q34		Plekho1	4.58611	6.55087	-3.90349	4.6e-05	pleckstrin homology domain containing, family O member 1
1367861_at	chr6:132981021-133019870 (+) // 79.84 // q32		Evl	7.27083	9.23542	-3.90302	0.003455	Enah/Vasp-like
1370422_at	chr15:33947404-33956351 (-) // 99.26 // p13		Ripk3	4.66244	6.62695	-3.90282	0.000638	receptor-interacting serine-threonine kinase 3
1387260_at	chr5:162463560-162465703 (+) // 81.49 // q36 /// chr5:73446794-73451286 (-) // 98.8 // q24		Klf4	7.20917	9.17333	-3.90185	2.4e-05	Kruppel-like factor 4 (gut)
1382093_at	chr13:107696104-107696426 (-) // 48.03 // q27		Ints7	3.20145	5.16531	-3.90104	8.5e-05	Integrator complex subunit 7
1367936_at	chr10:17437233-17481766 (+) // 93.89 // q12		Stk10	7.31357	9.27375	-3.89111	5.5e-05	serine/threonine kinase 10
1373596_at	chr16:8462086-8462916 (+) // 97.76 // p16		RGD1310423	4.46147	6.42005	-3.88679	4.7e-05	similar to hypothetical protein FLJ31737
1385571_at	chr9:84365323-84365789 (+) // 95.1 // q35		LOC679623	4.9447	6.90258	-3.88491	0.000286	similar to Nuclear autoantigen Sp-100 (Speckled 100 kDa) (Nuclear dot-associated Sp100 protein)
1379381_at	chr10:5085928-5086694 (-) // 77.84 // q11		---	5.26851	7.22456	-3.87997	0.000324	---
1374542_at	chr20:18849524-18850203 (-) // 96.47 // p11		---	3.51422	5.46878	-3.87599	0.003345	---
1368007_at	chr1:190389656-190470536 (+) // 98.76 // q37		Dmbt1	6.07132	8.02583	-3.87584	0.001634	deleted in malignant brain tumors 1
1367899_at	chr2:25985808-25989072 (-) // 88.74 // q12		F2r	8.38936	10.3422	-3.87136	0.001195	coagulation factor II (thrombin) receptor
1372332_at	chr2:12326603-12327026 (-) // 94.63 // q11		---	7.97455	9.92693	-3.8701	0.000205	---
1373882_at	chrX:50829140-50829744 (-) // 97.26 // q21		Figf	5.18781	7.13975	-3.86895	0.000776	c-fos induced growth factor
1372921_at	chr7:135247270-135247767 (-) // 95.18 // q35		---	4.62058	6.5698	-3.86166	0.000631	---
1388821_at	chr6:39474246-39475622 (-) // 99.42 // q15		Trib2	6.61846	8.56714	-3.86021	4.5e-05	tribbles homolog 2 (Drosophila)
1393401_at	---		---	7.38425	9.33165	-3.8568	2e-06	---
1367584_at	chr8:73907096-73934041 (+) // 91.62 // q24		Anxa2	10.8963	12.8398	-3.84639	1e-06	annexin A2
1393460_at	chr11:70466061-70466409 (+) // 95.08 // q22		Lrrc33	5.8643	7.80568	-3.84073	7.6e-05	leucine rich repeat containing 33
1367794_at	chr4:158103688-158153693 (+) // 98.55 // q42		A2m	2.87476	4.81599	-3.84033	0.001851	alpha-2-macroglobulin
1370902_at	chr4:61714281-61727138 (+) // 98.38 // q22		Akr1b8	6.08217	8.02297	-3.83919	2e-06	aldo-keto reductase family 1, member B8
1389123_at	chr10:71660182-71665290 (-) // 100.0 // q26		Ccl6	9.48503	11.4235	-3.83309	7.3e-05	chemokine (C-C motif) ligand 6
1368735_a_at	chr10:48764884-48786279 (+) // 94.53 // q23		Trpv2	3.68121	5.61798	-3.82847	0.001105	transient receptor potential cation channel, subfamily V, member 2
1393632_at	chr14:72631527-72631958 (-) // 100.0 // q21		C1qtnf7	2.42055	4.35572	-3.82424	0.002143	C1q and tumor necrosis factor related protein 7
1371691_at	chr4:76659506-76662510 (-) // 99.59 // q24		Rarres2	8.85954	10.7903	-3.81244	7.9e-05	retinoic acid receptor responder (tazarotene induced) 2
1368610_at	chr10:96110943-96111832 (+) // 21.72 // q32.1		Mca32	3.34741	5.27517	-3.80463	0.000359	mast cell antigen 32
1393159_at	chr13:57581389-57582128 (-) // 95.81 // q21		---	7.599	9.52616	-3.80304	0.000101	---
1370445_at	chr11:64099836-64137355 (+) // 94.32 // q21		Pla1a	4.5023	6.4289	-3.80159	0.000384	phospholipase A1 member A
1373656_at	chr3:167505691-167506150 (-) // 97.23 // q43		Ppp1r3d	4.04482	5.96863	-3.79425	5e-06	protein phosphatase 1, regulatory subunit 3D
1374871_at	chr1:211787139-211787506 (-) // 96.33 // q43		Asrgl1	5.10978	7.03249	-3.79135	4.4e-05	asparaginase like 1
1372301_at	chr14:86533927-86535668 (+) // 91.65 // q21		Aebp1	6.32238	8.24354	-3.78728	0.000162	AE binding protein 1
1398246_s_at	chr13:86920622-86955560 (-) // 81.73 // q24 /// chr13:86898524-86913533 (-) // 75.41 // q24 /// chr13:86815051-86929721 (-) // 40.74 // q24		Fcgr2a /// LOC498276	9.10165	11.0217	-3.78444	0.000181	Fc fragment of IgG, low affinity IIa, receptor (CD32) /// Fc gamma receptor II beta
1371757_s_at	---		LOC683295	2.21998	4.1394	-3.78272	0.004207	similar to keratin complex 2, basic, gene 6a
1384406_at	chr8:109160238-109160648 (-) // 71.03 // q32		LOC685243	2.69225	4.61147	-3.78219	0.004659	similar to C-C chemokine receptor type 11 (C-C CKR-11) (CC-CKR-11) (CCR-11) (Chemokine receptor-like 1) (CCRL1) (CCX CKR)
1368553_at	chr7:139872345-139884674 (+) // 96.67 // q36		Acvrl1	3.22969	5.14764	-3.77887	0.000101	activin A receptor type II-like 1
1398265_at	chr4:180166671-180582914 (-) // 73.23 // q44		Abcc9	3.22895	5.13945	-3.75938	0.001433	ATP-binding cassette, sub-family C (CFTR/MRP), member 9
1382474_at	chr20:29208653-29209116 (-) // 95.46 // q11		Col13a1	4.77605	6.6853	-3.75614	3e-05	collagen, type XIII, alpha 1
1373818_at	chr15:86982077-86983563 (-) // 95.92 // q22		---	9.85749	11.7641	-3.74916	1e-06	---
1376193_at	chrX:35234326-35234842 (+) // 51.16 // q14		---	7.96089	9.8664	-3.74641	0.006268	---
1377018_at	chr3:87853212-87853731 (+) // 97.17 // q31		---	4.3951	6.29984	-3.7444	3.6e-05	---
1384136_at	chr4:78521748-78524383 (-) // 89.26 // q24		Osbpl3	4.1924	6.09536	-3.73978	0.002004	oxysterol binding protein-like 3
1385051_at	chr2:240508880-240509393 (+) // 100.0 // q44		---	5.1678	7.07065	-3.73953	0.000655	---
1389527_at	---		LOC378467	5.46267	7.36484	-3.73777	0.000771	promethin
1370234_at	chr9:70702178-70771155 (-) // 99.05 // q33		Fn1	9.26208	11.162	-3.73184	2e-06	fibronectin 1
1370834_at	chr14:76438218-76439575 (+) // 98.0 // q21		Hs3st1	5.29099	7.18904	-3.72708	0.000456	heparan sulfate (glucosamine) 3-O-sulfotransferase 1
1378131_at	chr8:100325622-100326231 (+) // 99.51 // q31		RGD1560736	5.53696	7.4349	-3.72681	0.000908	similar to solute carrier family 9 (sodium/hydrogen exchanger), isoform 9
1368693_at	chr5:152119700-152137595 (-) // 99.59 // q36		Fgr	4.28014	6.17594	-3.7213	0.000152	Gardner-Rasheed feline sarcoma viral (v-fgr) oncogene homolog
1393638_at	chr2:54422083-54422542 (-) // 98.06 // q16		Ptger4	6.70423	8.59732	-3.71429	0.001278	Prostaglandin E receptor 4 (subtype EP4)
1393663_at	chr10:40562974-40563535 (-) // 74.08 // q22		Slc36a2	4.60246	6.49344	-3.70887	0.001955	solute carrier family 36 (proton/amino acid symporter), member 2
1370313_at	chr5:169416029-169501907 (+) // 96.18 // q36		Acot7	6.50305	8.39096	-3.70098	9.4e-05	acyl-CoA thioesterase 7
1368681_at	chr4:184887704-184898841 (-) // 60.57 // q44		Pthlh	2.56013	4.44745	-3.69949	0.000184	parathyroid hormone-like hormone
1388795_at	chr1:30063588-30064048 (-) // 86.04 // p11		---	4.98133	6.86854	-3.6992	0.003407	---
1371106_at	chr7:140971315-140981254 (-) // 97.97 // q36		Itgb7	4.12302	6.00829	-3.69422	0.00355	integrin, beta 7
1381651_at	chr3:41949500-41949846 (+) // 89.01 // q21		---	5.09126	6.97522	-3.69087	0.002544	---
1382750_at	chr6:104554386-104592632 (+) // 94.29 // q24		---	3.60648	5.48731	-3.68285	0.006702	---
1372282_at	chr2:44424014-44424460 (-) // 95.91 // q14		Gpx8	8.33355	10.2115	-3.67544	0.000352	glutathione peroxidase 8
1367850_at	chr13:86920622-86955560 (-) // 81.73 // q24 /// chr13:86898524-86913533 (-) // 75.41 // q24 /// chr13:86815051-86929721 (-) // 40.74 // q24		Fcgr2a /// LOC498276 /// LOC498277	9.50988	11.3868	-3.67292	0.000306	Fc fragment of IgG, low affinity IIa, receptor (CD32) /// Fc gamma receptor II beta /// similar to Low affinity immunoglobulin gamma Fc region receptor III precursor (IgG Fc receptor III) (Fc-gamma RIII) (FcRIII)
1379295_at	chr10:84555433-84557459 (+) // 96.1 // q31		Gngt2	7.50698	9.38121	-3.66606	1e-06	guanine nucleotide binding protein (G protein), gamma transducing activity polypeptide 2
1382153_at	chr4:159707345-159710266 (+) // 94.64 // q42		Clecsf6	6.72525	8.59895	-3.66472	7.1e-05	C-type (calcium dependent, carbohydrate recognition domain) lectin, superfamily member 6
1384298_at	chr7:16124909-16125266 (+) // 94.95 // q12		Myo1f	6.81722	8.68839	-3.65829	3e-06	myosin IF
1389793_at	chr16:20004711-20005112 (+) // 100.0 // p14		---	3.83617	5.70591	-3.65469	0.000168	---
1389039_at	chr9:61462211-61463174 (+) // 100.0 // q31		---	5.12136	6.99031	-3.65267	0	---
1389490_at	chr1:207691934-207692507 (+) // 100.0 // q43		Cd248	7.73039	9.59419	-3.63964	9e-05	CD248 molecule, endosialin
1383695_at	chr7:1710433-1710816 (+) // 44.94 // q11		Vipr1	6.46384	8.32702	-3.6381	0.000205	vasoactive intestinal peptide receptor 1
1384425_at	chr11:27360427-27360823 (+) // 94.27 // q11		LOC304131	3.39778	5.25684	-3.62771	6.5e-05	similar to C21ORF7
1382212_at	chr10:30163866-30165367 (+) // 90.9 // q21		---	7.08514	8.94236	-3.62309	0.000156	---
1377761_at	chr10:35335593-35336286 (+) // 99.86 // q22		Gfpt2	5.34016	7.1963	-3.62038	0.000728	glutamine-fructose-6-phosphate transaminase 2
1376099_at	chr3:6972648-6973182 (+) // 97.41 // p12		Col5a1	5.57109	7.42692	-3.61959	0.000509	Collagen, type V, alpha 1
1370892_at	chr20:4313807-4315882 (+) // 98.92 // p12		C4-2 /// C4b	11.0742	12.9253	-3.60774	1.2e-05	complement component 4, gene 2 /// complement component 4B (Childo blood group)
1377955_at	chr12:21633513-21635798 (+) // 93.68 // q12 /// chr4_random:1857544-1859829 (-) // 93.68 //		---	5.1845	7.03505	-3.60638	0.004024	---
1397766_at	chr2:228811564-228811931 (-) // 95.32 // q43		---	6.7932	8.64319	-3.60498	0.000259	---
1373781_a_at	chr1:85796470-85800671 (+) // 93.13 // q21		Sbsn	5.30004	7.14826	-3.60057	0.000228	suprabasin
1370012_at	chr11:53491794-53492514 (+) // 41.58 // q21		Ptgis	4.27637	6.12107	-3.59177	2.1e-05	prostaglandin I2 (prostacyclin) synthase
1389066_at	chr9:12623122-12623685 (-) // 95.25 // q12		Rcan2	5.12187	6.96441	-3.58641	0.000346	regulator of calcineurin 2
1388933_at	chr6:126835915-126836622 (-) // 97.79 // q32		---	5.92437	7.76674	-3.58597	0	---
1388243_at	chr3:104699852-104706835 (-) // 95.32 // q35		Gpr176	3.21369	5.05433	-3.58168	0.00123	G protein-coupled receptor 176
1382695_at	chr1:211523203-211523714 (+) // 65.36 // q43		Lrrn4cl	4.85278	6.6906	-3.57469	9.7e-05	LRRN4 C-terminal like
1372779_at	chr14:103499472-103500301 (-) // 92.98 // q22		B3gnt2	7.19256	9.02652	-3.56516	0.001012	UDP-GlcNAc:betaGal beta-1,3-N-acetylglucosaminyltransferase 2
1397958_at	chr1:41383619-41383882 (-) // 90.69 // q11		---	5.67233	7.50512	-3.56225	0.000601	---
1376170_at	chr7:92031323-92031876 (+) // 100.0 // q32		Col14a1	6.93799	8.76903	-3.55795	0.00076	collagen, type XIV, alpha 1
1384183_at	chr8:125480208-125480639 (+) // 87.05 // q32		---	3.9069	5.73755	-3.55698	0.00039	---
1378927_at	chr16:54747142-54747574 (-) // 100.0 // q12.1		---	7.34454	9.17337	-3.55249	4.2e-05	---
1393250_at	chr13:89534640-89534977 (-) // 89.39 // q24		---	6.20446	8.03309	-3.55199	0.001422	---
1395039_at	chr1:129577729-129578313 (-) // 99.49 // q31		---	7.08182	8.90969	-3.55013	4e-05	---
1370682_at	chr1:63677492-63819592 (+) // 99.42 // q12		Lilrb3l	5.30687	7.13336	-3.54674	0.000138	leukocyte immunoglobulin-like receptor, subfamily B (with TM and ITIM domains), member 3-like
1398597_at	chr6:43953608-43954486 (-) // 97.12 // q16		---	5.09813	6.92171	-3.53958	6e-06	---
1386410_at	chr3:39893394-39893742 (-) // 99.71 // q21		---	7.20069	9.02418	-3.53936	0.000568	---
1392935_at	chr6:12490528-12492426 (+) // 89.66 // q12		---	4.04892	5.87232	-3.53915	0.000139	---
1382398_at	chr14:43175486-43176183 (-) // 99.71 // p11		Shisa3	2.26307	4.08613	-3.53832	0.004039	shisa homolog 3 (Xenopus laevis)
1374845_at	chr15:49803822-49804232 (-) // 95.79 // p11		---	3.91412	5.73684	-3.53746	0.002513	---
1370056_at	chr7:113178681-113182136 (-) // 97.05 // q34		Ly6c	7.31344	9.13382	-3.53175	0.002434	Ly6-C antigen
1385440_at	chr1:85369346-85370238 (-) // 100.0 // q21		Hcst	6.26071	8.07711	-3.52203	0.00034	hematopoietic cell signal transducer
1388672_at	chr16:1310190-1310605 (-) // 95.4 // p16		Zcchc24	7.09999	8.91552	-3.51991	2e-06	zinc finger, CCHC domain containing 24
1368420_at	chr2:105086277-105135381 (+) // 98.85 // q24		Cp	11.6969	13.5115	-3.51761	2e-06	ceruloplasmin
1375920_at	chr2:190787475-190788197 (-) // 99.86 // q34		Plekho1	4.51338	6.32698	-3.51519	0.000519	pleckstrin homology domain containing, family O member 1
1378262_at	chr7:123531774-123532255 (-) // 99.18 // q34		---	4.02907	5.84156	-3.51247	0.000202	---
1392569_at	chr7:24607749-24608275 (+) // 91.14 // q13		---	10.4653	12.2762	-3.50868	0.000628	---
1389728_at	chr3:101915940-101916421 (-) // 87.62 // q35		Meis2	4.54907	6.35767	-3.50302	0.000402	Meis homeobox 2
1392531_at	chr3:154533362-154534458 (+) // 99.0 // q42		Ttpal	4.82646	6.63284	-3.49764	0.001202	tocopherol (alpha) transfer protein-like
1368541_at	chr2:49098742-49155220 (+) // 99.45 // q15		Emb	6.69501	8.5003	-3.495	0.000573	embigin
1382031_at	chr13:78543793-78544624 (-) // 42.16 // q22		---	4.96167	6.76686	-3.49476	0.000604	---
1370458_at	chr1:138098818-138119696 (-) // 86.56 // q31		Hdgfrp3	3.19299	4.99632	-3.49026	7.8e-05	hepatoma-derived growth factor, related protein 3
1369672_at	chr12:6245798-6269778 (-) // 100.0 // p11		Alox5ap	4.83609	6.63874	-3.48859	0.000432	arachidonate 5-lipoxygenase activating protein
1385143_at	chr9:79839535-79839993 (-) // 100.0 // q34		RGD1561963	7.33162	9.1314	-3.48165	0.000329	similar to Dedicator of cytokinesis protein 10 (Protein zizimin 3)
1369387_at	chrUn:64587012-64639932 (+) // 97.41 //		Vav1	5.0163	6.81557	-3.48045	0.000144	vav 1 guanine nucleotide exchange factor
1376937_at	chr11:43789900-43790588 (-) // 100.0 // q12		RGD1565927	6.52017	8.31841	-3.47797	1.7e-05	similar to 4631422O05Rik protein
1392534_at	chr3:164097888-164104907 (-) // 90.19 // q42		Pmepa1	6.45348	8.25165	-3.47779	0.005597	prostate transmembrane protein, androgen induced 1
1367800_at	chr16:73711317-73726587 (-) // 98.51 // q12.5		Plat	7.60436	9.39975	-3.47109	0.000696	plasminogen activator, tissue
1397548_at	chr7:11187307-11187784 (-) // 96.27 // q11		Hmha1	6.07503	7.86953	-3.46895	0.000199	histocompatibility (minor) HA-1
1389017_at	chr14:13108456-13109350 (+) // 95.63 // p22 /// chr1_random:2853653-2854548 (-) // 95.52 //		LOC305633	6.88428	8.6761	-3.46251	2.6e-05	similar to Antxr2 protein
1384939_at	chr9:39661204-39661602 (+) // 92.96 // q21		Il18r1	5.6161	7.40705	-3.46041	0.000185	interleukin 18 receptor 1
1398407_at	chr18:45126309-45126702 (+) // 95.62 // q11		Tnfaip8	6.93325	8.72221	-3.45567	0.000437	tumor necrosis factor, alpha-induced protein 8
1393954_at	chr1:157417821-157417988 (-) // 37.14 // q32		Chrdl2	6.48706	8.2752	-3.4537	1e-06	chordin-like 2
1377943_at	chr11:66214729-66215232 (-) // 100.0 // q22		Cd86	6.16897	7.95673	-3.45277	2.1e-05	CD86 molecule
1392664_at	chr7:67741232-67741599 (-) // 99.73 // q22		Gpr182	3.17833	4.96586	-3.45221	0.003372	G protein-coupled receptor 182
1387270_at	chr1:241736541-241742146 (+) // 98.72 // q53		Hhex	6.60103	8.38578	-3.44559	0.000734	hematopoietically expressed homeobox
1372579_at	---		Eng	5.90541	7.68968	-3.44445	0.00267	endoglin
1387390_at	chr2:44589142-44597386 (-) // 98.29 // q14		Gzmk	3.50433	5.28647	-3.43935	0.005325	granzyme K
1393687_at	chr6:145551358-145551874 (-) // 99.81 // q33		---	5.20771	6.98574	-3.42956	0.000749	---
1382571_at	chr4:58605157-58605956 (-) // 76.49 // q22		---	5.07457	6.85224	-3.42871	0.003106	---
1377002_at	chr11:31480685-31481221 (+) // 34.48 // q11		---	4.45637	6.23314	-3.42658	6e-06	---
1370124_at	chr19:11284551-11286389 (-) // 89.24 // p12		Mt3	3.35771	5.13326	-3.42368	0.000823	metallothionein 3
1384507_at	---		Fam105a	7.27929	9.0546	-3.4231	0	family with sequence similarity 105, member A
1385702_at	chr13:89753005-89755848 (-) // 90.86 // q24		Ifi204	7.36087	9.13372	-3.41728	0.000348	interferon activated gene 204
1386921_at	---		Cpe	7.79051	9.56301	-3.41644	5e-06	carboxypeptidase E
1374803_at	chr10:68634564-68635119 (+) // 96.22 // q26		---	4.71561	6.4844	-3.40769	0.004889	---
1380521_at	chr11:65619700-65620029 (-) // 86.93 // q22		Hcls1	4.81499	6.58148	-3.40225	0.000403	hematopoietic cell specific Lyn substrate 1
1372843_at	chr8:12347310-12347919 (+) // 93.43 // q12		RGD1309410	4.61218	6.3768	-3.39783	3e-06	LOC363020
1384837_at	chr4:166527685-166528482 (-) // 99.75 // q42		Cd69	7.03367	8.79718	-3.39523	0.00033	Cd69 molecule
1396383_at	chr1:206438326-206438671 (-) // 62.81 // q42		Aldh3b1	3.03025	4.78872	-3.3834	1.1e-05	aldehyde dehydrogenase 3 family, member B1
1368940_at	chr1:158439900-158454210 (-) // 90.01 // q32		P2ry2	5.50738	7.26493	-3.38124	1e-06	purinergic receptor P2Y, G-protein coupled 2
1397503_at	chr11:69620617-69620923 (-) // 19.69 // q22		---	5.11432	6.87163	-3.38068	4e-06	---
1382601_at	chr16:56307765-56308424 (+) // 78.59 // q12.1		---	7.64544	9.40183	-3.37851	0.000609	---
1393143_at	chr10:96590423-96591620 (-) // 98.43 // q32.1		---	6.51133	8.26701	-3.37685	0.001103	---
1394577_at	chr13:104407076-104407443 (+) // 84.16 // q26		---	4.08504	5.8405	-3.37634	0.00532	---
1382026_at	chr7:67286078-67288397 (+) // 100.0 // q22		Arhgap9	6.74282	8.49781	-3.37523	0.000128	Rho GTPase activating protein 9
1391770_at	chr2:250915248-250915790 (+) // 30.04 // q45		Usp33	5.66233	7.41274	-3.36455	0.003582	Ubiquitin specific peptidase 33
1383867_at	chr2:116158322-116158777 (+) // 94.98 // q24		---	4.72024	6.47013	-3.36334	2e-06	---
1392528_at	---		Csf2ra	5.39013	7.13628	-3.35463	0.000263	Granulocyte-macrophage colony stimulating receptor alpha
1368047_at	chr3:156447893-156510622 (-) // 96.94 // q42		Slc13a3	2.30859	4.05172	-3.3476	0.004331	solute carrier family 13 (sodium-dependent dicarboxylate transporter), member 3
1395408_at	chr3:51356624-51356887 (+) // 94.6 // q21		Nostrin	3.97483	5.7179	-3.34747	0.000368	nitric oxide synthase trafficker
1383531_at	chr10:16666917-16667544 (-) // 96.74 // q12		---	4.78101	6.52326	-3.34556	0.005605	---
1374939_at	chr10:31320995-31321650 (-) // 99.54 // q21		Cyfip2	2.83147	4.5735	-3.34504	0.003864	cytoplasmic FMR1 interacting protein 2
1390232_at	chr1:206242709-206243242 (+) // 100.0 // q42		RGD1311946	4.78898	6.52738	-3.33666	4e-06	similar to RIKEN cDNA 1810055G02
1393235_at	chr12:8037685-8038079 (+) // 95.61 // p11		---	5.78192	7.51992	-3.33573	1e-06	---
1380930_at	chr16:8484512-8486028 (-) // 99.41 // p16		RGD1564142	3.38183	5.11852	-3.33268	0.001889	similar to chromosome 10 open reading frame 64
1392579_at	chr9:47200532-47201181 (+) // 95.02 // q22		Obfc2a	7.38976	9.12439	-3.32795	3e-06	oligonucleotide/oligosaccharide-binding fold containing 2A
1377975_at	chr10:68719230-68719658 (+) // 91.82 // q26		---	2.8097	4.54433	-3.32793	0.006114	---
1370419_a_at	chrX:56076548-56295900 (-) // 99.59 // q21		Sh3kbp1	6.42902	8.1618	-3.32367	0.001004	SH3-domain kinase binding protein 1
1393048_at	---		---	5.03097	6.76372	-3.32362	0.000367	---
1390510_at	chr1:214208038-214209580 (-) // 98.3 // q43 /// chr1:214160473-214162754 (-) // 95.18 // q43		Ms4a6b	9.10017	10.8315	-3.32046	8.4e-05	membrane-spanning 4-domains, subfamily A, member 6B
1396305_at	chr12:33850536-33850903 (+) // 35.84 // q15		---	5.93019	7.66089	-3.31889	0.000324	---
1377239_at	chr17:96526881-96527475 (+) // 100.0 // q12.3		Apbb1ip	7.83485	9.56555	-3.31889	2e-06	amyloid beta (A4) precursor protein-binding, family B, member 1 interacting protein
1396231_at	chr7:12953971-12954363 (-) // 93.19 // q11		Rasal3	3.44444	5.17483	-3.3182	0.002442	RAS protein activator like 3
1368943_at	chr15:27073690-27089721 (+) // 90.65 // p14		Rnase4	7.35209	9.08107	-3.31495	0.006447	ribonuclease, RNase A family 4
1379584_at	chr4:166128538-166129384 (+) // 51.36 // q42		---	6.92476	8.65329	-3.31391	0.00039	---
1368565_at	chr2:58270237-58347613 (-) // 96.38 // q16		Slc1a3	8.1688	9.89436	-3.30709	0.00019	solute carrier family 1 (glial high affinity glutamate transporter), member 3
1381064_at	chr2:50942630-50943104 (+) // 98.75 // q16		---	4.98825	6.71214	-3.30326	0.00018	---
1382050_at	chr9:81784156-81785237 (-) // 86.49 // q34		---	4.89035	6.61359	-3.30176	0.000229	---
1385926_at	chr5:60440275-60440847 (+) // 84.65 // q22		---	3.21739	4.93935	-3.29884	0.001259	---
1388740_at	chr1:209672809-209673340 (-) // 94.35 // q43		Fermt3	4.56908	6.28951	-3.29535	1.3e-05	fermitin family homolog 3 (Drosophila)
1373725_at	chr18:53881439-53882013 (-) // 91.61 // q12.1		---	3.8076	5.52224	-3.28215	0.002283	---
1373841_at	chrX:141944327-141944902 (-) // 93.19 // q36		---	7.19076	8.90534	-3.282	0.000197	---
1387627_at	chr11:66215232-66238879 (-) // 97.03 // q22		Cd86	4.33855	6.05176	-3.27891	0.000687	CD86 molecule
1396467_at	chr20:29104843-29105132 (+) // 51.9 // q11		---	2.85394	4.5656	-3.27537	0.000712	---
1383565_at	chr5:48886190-48886720 (+) // 95.97 // q21		---	5.87389	7.58444	-3.27286	0.001379	---
1381311_at	chrUn:64824810-64825218 (+) // 96.0 //		Emr1	7.85911	9.56107	-3.25343	0.001856	EGF-like module containing, mucin-like, hormone receptor-like 1
1382274_at	chr2:157332212-157332944 (-) // 99.69 // q31		Rarres1	7.06877	8.76958	-3.25082	6e-05	retinoic acid receptor responder (tazarotene induced) 1
1389477_at	chrX:134805636-134806325 (-) // 72.57 // q35		---	5.79477	7.4949	-3.2493	0.000651	---
1368671_at	chrX:24833252-24904352 (+) // 97.52 // q13		Srpx	7.6814	9.38094	-3.24797	0.006573	sushi-repeat-containing protein, X-linked
1375001_at	chr14:78349878-78350353 (-) // 95.95 // q21		Cytl1	6.96878	8.66088	-3.23126	0.000578	cytokine like 1
1373519_at	---		---	6.1961	7.88748	-3.22967	0.000304	---
1372930_at	chr9:84258233-84259997 (-) // 95.63 // q35		Sp110	7.81444	9.50527	-3.22844	7.8e-05	SP110 nuclear body protein
1380665_at	chr8:122174422-122175041 (+) // 99.84 // q32 /// chr2:44441363-44442109 (-) // 93.05 // q14		---	9.04519	10.7321	-3.21958	5e-06	---
1385486_at	chr5:103144072-103144342 (-) // 64.23 // q31		Bnc2	5.85931	7.545	-3.21694	0.000126	basonuclin 2
1379740_at	chr18:67161273-67161818 (-) // 100.0 // q12.1		LOC361346	4.9425	6.62703	-3.21436	0.001011	Similar to chromosome 18 open reading frame 54
1385625_at	chr1:208123718-208124422 (+) // 99.77 // q43		Efemp2	4.39709	6.07916	-3.20888	0.002961	EGF-containing fibulin-like extracellular matrix protein 2
1382311_at	chr2:225076463-225076895 (+) // 96.0 // q42		Tifa	5.07464	6.75574	-3.20673	0.003523	TRAF-interacting protein with forkhead-associated domain
1394678_at	chr20:7701543-7702111 (+) // 58.07 // p12		Fgd2	4.85306	6.53407	-3.20651	0.000419	FYVE, RhoGEF and PH domain containing 2
1369262_at	chr9:57389352-57437803 (+) // 96.56 // q31		Casp8	5.28108	6.96127	-3.2047	0.001998	caspase 8
1388102_at	chr5:77010815-77027693 (-) // 98.29 // q24		Ptgr1	6.5887	8.26769	-3.20204	1.3e-05	prostaglandin reductase 1
1372672_at	chr1:186358519-186359542 (-) // 79.91 // q36		Qprt	4.4659	6.14125	-3.19397	0.000605	quinolinate phosphoribosyltransferase
1387930_at	chr4:112366027-112368769 (+) // 100.0 // q34		Reg3a	2.22198	3.8961	-3.19124	0.000662	regenerating islet-derived 3 alpha
1384892_at	chr14:104640327-104640863 (-) // 99.08 // q22		---	4.95308	6.62658	-3.18987	0.001355	---
1391897_at	chr13:75685606-75686182 (-) // 99.74 // q22		Rabgap1l	6.54013	8.21316	-3.18885	0.001719	RAB GTPase activating protein 1-like
1379957_at	chr10:71192183-71192936 (-) // 47.07 // q26		Slfn8	6.28402	7.95691	-3.18853	0.000729	schlafen 8
1383906_at	chr9:35190428-35190838 (-) // 94.91 // q21		Lincr	4.69561	6.36744	-3.18618	0.002571	lung-inducible neuralized-related C3HC4 RING domain protein
1379274_at	chr1:172577374-172577848 (+) // 99.79 // q34		---	8.50861	10.1804	-3.18615	0.001826	---
1376675_at	chr10:104787203-104789556 (+) // 83.19 // q32.2		Cd300a	5.77596	7.44605	-3.18235	6.6e-05	CD300A molecule
1371913_at	chr17:13904881-13905464 (-) // 99.66 // p14		Tgfbi	9.59588	11.2659	-3.18225	2e-05	transforming growth factor, beta induced
1388596_at	chr19:50096624-50097042 (-) // 95.65 // q12		Cotl1	9.0119	10.6799	-3.17772	7e-06	coactosin-like 1 (Dictyostelium)
1372761_at	chr3:149499825-149500549 (+) // 95.3 // q42		---	5.66623	7.33034	-3.16917	0.002289	---
1375940_a_at	chr7:116389963-116390544 (+) // 82.56 // q34		RGD1311154	3.64348	5.30707	-3.16803	0.001137	similar to hypothetical protein FLJ12242
1385671_at	chr10:37334780-37335149 (-) // 95.08 // q22		---	6.13705	7.79928	-3.16504	0.000352	---
1369815_at	chr10:71744558-71746109 (-) // 92.32 // q26		Ccl3	3.13016	4.79065	-3.16124	0	chemokine (C-C motif) ligand 3
1396965_at	chr2:141162945-141163617 (+) // 48.62 // q26		---	5.06787	6.72777	-3.15995	0.001729	---
1376800_at	chr4:82679429-82680027 (+) // 99.5 // q24		---	4.90836	6.56769	-3.15868	0.000279	---
1380357_a_at	chr14:5302290-5302741 (-) // 67.47 // p22		---	6.3685	8.02781	-3.15867	0.002673	---
1377043_at	chr7:101148656-101149154 (-) // 60.44 // q33		---	3.48512	5.14431	-3.1584	0.001083	---
1381088_at	chr5:129120260-129120735 (-) // 99.79 // q35		Podn	4.1921	5.85115	-3.15808	0.000177	podocan
1367701_at	chr10:90275454-90277245 (+) // 89.19 // q32.1		Ramp2	6.28563	7.94367	-3.15588	0.000254	receptor (G protein-coupled) activity modifying protein 2
1368514_at	chrX:17553528-17657862 (+) // 93.38 // q12		Maob	4.67707	6.33464	-3.15486	6e-06	monoamine oxidase B
1389300_at	chr1:178224904-178231662 (+) // 89.46 // q35		Lyrm1	6.07489	7.73146	-3.15268	0.004615	LYR motif containing 1
1378327_at	chr1:229120137-229120550 (+) // 96.72 // q51		Dmrt2	4.17616	5.83184	-3.15071	0.000971	doublesex and mab-3 related transcription factor 2
1380616_at	chr9:94859638-94860329 (+) // 100.0 // q36		---	2.85948	4.51504	-3.15044	0.000946	---
1380617_at	chr4:76842526-76843214 (+) // 99.56 // q24		Gimap5	6.94596	8.60016	-3.14748	0.0059	GTPase, IMAP family member 5
1389235_at	chr10:95772382-95773603 (-) // 99.64 // q32.1		Icam2	6.40596	8.05832	-3.14349	6.3e-05	intercellular adhesion molecule 2
1373663_at	chr1:85827362-85828795 (+) // 89.58 // q21		Dmkn	8.30698	9.95913	-3.14303	0.00037	dermokine
1370609_a_at	chr7:65210267-65293834 (-) // 99.77 // q22		Slc16a7	3.12244	4.77212	-3.13764	0.003167	solute carrier family 16, member 7 (monocarboxylic acid transporter 2)
1388460_at	chr4:105846727-105862109 (+) // 100.0 // q33		Capg	9.06597	10.7138	-3.13357	4.4e-05	capping protein (actin filament), gelsolin-like
1373612_at	chr10:66657011-66657806 (-) // 99.5 // q26		---	5.94109	7.58879	-3.13334	0.000691	---
1383247_a_at	chr10:30898449-30898887 (+) // 91.28 // q21 /// chr10:59335777-59336229 (-) // 95.96 // q24		rCG_35099	5.45769	7.10517	-3.13286	3.1e-05	spinster homolog 2
1375958_at	chr12:19813469-19813815 (+) // 86.68 // q12		Tsc22d4	6.01922	7.66587	-3.13106	0.002063	TSC22 domain family, member 4
1387198_at	chr9:86576740-86682240 (+) // 98.57 // q35		Inpp5d	4.73218	6.37873	-3.13084	0.000656	inositol polyphosphate-5-phosphatase D
1383833_at	---		Fam55b	4.96	6.60126	-3.1194	5e-06	family with sequence similarity 55, member B
1369008_a_at	chr3:7170420-7195345 (+) // 94.93 // p12		Olfm1	3.05166	4.6921	-3.11761	0.004113	olfactomedin 1
1383976_at	chr4:82984345-82984696 (-) // 94.86 // q24		---	5.28726	6.92437	-3.11042	6e-06	---
1388880_at	chr10:71177393-71178092 (+) // 83.84 // q26		---	8.61143	10.2471	-3.10734	0.001172	---
1372856_at	chrUn:25692338-25692752 (+) // 94.09 //		---	8.34635	9.98012	-3.10323	0.003686	---
1384391_at	chr5:2286252-2288792 (-) // 94.42 // q11		Rdh10	5.71282	7.34421	-3.0981	0.000166	retinol dehydrogenase 10 (all-trans)
1379598_at	chr19:20050551-20051195 (-) // 96.26 // p11		---	7.50718	9.13743	-3.09568	9.8e-05	---
1388773_at	chr6:136209768-136210404 (+) // 76.02 // q32		Tnfaip2	5.04247	6.67259	-3.09539	0.00015	tumor necrosis factor, alpha-induced protein 2
1392301_at	chr14:80683301-80683691 (+) // 99.74 // q21		Sh3tc1	3.59793	5.22731	-3.09379	6.3e-05	SH3 domain and tetratricopeptide repeats 1
1385434_at	chr15:20889772-20890090 (+) // 100.0 // p14 /// chr15:20217029-20217347 (+) // 100.0 // p14		Ptger2	3.51397	5.14303	-3.09312	0.005591	Prostaglandin E receptor 2, subtype EP2
1374590_at	chr9:4687325-4722437 (-) // 100.0 // q11		Plcl2	3.89414	5.51712	-3.08009	0.004885	phospholipase C-like 2
1389809_at	chr3:164096972-164097229 (-) // 93.45 // q42		Pmepa1	6.78815	8.41111	-3.08006	0.000185	prostate transmembrane protein, androgen induced 1
1390866_at	chr1:5202744-5203594 (-) // 98.35 // p13		---	7.91224	9.53506	-3.07978	6e-06	---
1373291_at	chr16:59356242-59356892 (+) // 80.54 // q12.2		---	7.75966	9.38192	-3.07857	0.000501	---
1377023_at	chr3:114840266-114840779 (+) // 97.9 // q36		Dusp2	5.79428	7.41596	-3.07734	0.0002	dual specificity phosphatase 2
1373932_at	chrX:25512089-25512752 (-) // 56.86 // q13		---	8.49108	10.1114	-3.07447	4.5e-05	---
1394097_at	chr10:18549181-18549635 (-) // 99.56 // q12		---	3.46296	5.0825	-3.07277	0.000689	---
1367712_at	chrX:12542480-12547161 (-) // 99.88 // q12		Timp1	8.05396	9.66988	-3.06505	0.003312	TIMP metallopeptidase inhibitor 1
1373674_at	chr4:158981619-158981931 (+) // 100.0 // q42		Mfap5	8.43355	10.049	-3.06413	0.000596	microfibrillar associated protein 5
1381012_at	chr10:62712930-62713419 (-) // 70.55 // q24		Serpinf1	3.04114	4.6549	-3.06048	0.000794	serine (or cysteine) peptidase inhibitor, clade F, member 1
1370051_at	chr15:33846334-33859615 (-) // 98.26 // p13		Tgm1	3.96736	5.58093	-3.06009	0.001357	transglutaminase 1, K polypeptide
1368822_at	chr11:64681813-64735667 (-) // 98.86 // q21		Fstl1	8.88796	10.5012	-3.05947	0.00124	follistatin-like 1
1373322_at	chr13:89537009-89537537 (-) // 100.0 // q24		---	3.72511	5.33721	-3.05698	2.4e-05	---
1390153_at	chr1:220725693-220726995 (+) // 99.85 // q43		---	5.45251	7.06136	-3.0501	0.00084	---
1376755_at	chr15_random:323070-323741 (+) // 97.02 //		Rarb	3.28656	4.89458	-3.04833	0.003957	retinoic acid receptor, beta
1379340_at	chr13:68151073-68152288 (-) // 89.33 // q21		Lamc2	7.4012	9.00831	-3.04642	0.000783	laminin, gamma 2
1388546_at	---		---	8.36535	9.96916	-3.03944	7.1e-05	---
1372042_at	chr19:579428-580218 (-) // 97.22 // p14		Cmtm3	5.54942	7.15278	-3.03851	0.003863	CKLF-like MARVEL transmembrane domain containing 3
1372248_at	chr20:45877238-45877857 (+) // 97.17 // q13		Sesn1	5.97815	7.58027	-3.03589	0.002251	sestrin 1
1376766_at	chr10:92382071-92384092 (+) // 99.25 // q32.1		Fmnl1	5.702	7.30389	-3.03542	9.7e-05	formin-like 1
1374543_at	chr1:175807452-175808121 (+) // 99.85 // q35		---	5.84318	7.44486	-3.03497	0.001234	---
1397628_at	chr1:186193168-186193585 (-) // 75.8 // q36		RGD1305592	6.61881	8.21929	-3.03243	5.5e-05	similar to RIKEN cDNA 2900092E17
1385709_x_at	chr2:79419269-79419614 (+) // 94.77 // q22		---	5.73183	7.33142	-3.03058	0.00028	---
1379882_a_at	chr13:85796697-85798337 (-) // 92.32 // q24		Ddr2	6.17142	7.77073	-3.02998	0.000632	Discoidin domain receptor tyrosine kinase 2
1397443_at	chr7:134974357-134974831 (+) // 34.62 // q35		---	2.48681	4.08509	-3.02781	0.005814	---
1388940_at	chr4:121621494-121622089 (-) // 96.72 // q34		Arhgap25	4.2993	5.89692	-3.02644	4.6e-05	Rho GTPase activating protein 25
1394058_at	chr1:210330988-210331524 (-) // 98.88 // q43		Lgals12	6.119	7.71641	-3.02599	0.001805	lectin, galactoside-binding, soluble, 12
1374616_at	chr16:54664231-54666405 (-) // 89.45 // q12.1		Pdgfrl	3.88683	5.48417	-3.02586	3.6e-05	platelet-derived growth factor receptor-like
1380369_at	chr14:10867636-10868065 (+) // 83.89 // p22		---	3.74327	5.34022	-3.02505	0.002336	---
1371942_at	chr20:13595831-13596907 (-) // 87.49 // p12		Gstt3	6.2942	7.88828	-3.01901	0.000127	glutathione S-transferase, theta 3
1384195_at	chr11:44740231-44740644 (+) // 88.51 // q12		Tmem45a	4.59534	6.18576	-3.01137	0.000145	transmembrane protein 45A
1392784_at	chr16:80912931-80914197 (+) // 100.0 // q12.5		Gas6	5.62012	7.20735	-3.00473	7e-06	growth arrest specific 6
1368358_a_at	chr7:55324245-55612945 (+) // 98.63 // q22		Ptprr	5.61814	7.20473	-3.0034	0.000127	protein tyrosine phosphatase, receptor type, R
1389595_at	chr19:35899671-35901644 (+) // 100.0 // q12		Dus2l	5.9765	7.56242	-3.00198	0.00169	dihydrouridine synthase 2-like, SMM1 homolog (S. cerevisiae)
1393148_at	chr17:67000855-67006473 (+) // 99.84 // q12.1		Gpr137b	5.5518	7.13736	-3.00125	0.00028	G protein-coupled receptor 137B
1371527_at	chr4:172334755-172335535 (+) // 96.3 // q43		Emp1	9.09943	10.6839	-2.99907	1.7e-05	epithelial membrane protein 1
1384344_at	chr3:59361692-59372093 (-) // 85.16 // q23		Fkbp7	5.38656	6.96736	-2.99137	0.000296	FK506 binding protein 7
1368332_at	chr2:240522999-240541079 (+) // 89.63 // q44		Gbp2	7.49846	9.07899	-2.9908	0.001902	guanylate binding protein 2
1374619_at	chr10:67473506-67474298 (-) // 97.5 // q26		Tusc5	8.59354	10.1721	-2.98669	0.006142	tumor suppressor candidate 5
1368448_at	chr6:108826443-108924746 (-) // 99.38 // q31		Ltbp2	5.4929	7.07004	-2.98378	0	latent transforming growth factor beta binding protein 2
1372321_at	chr19:25115228-25115885 (-) // 100.0 // q11		Lyl1	4.83091	6.4078	-2.98326	4e-05	lymphoblastic leukemia derived sequence 1
1386884_at	chr1:190257898-190308329 (+) // 98.97 // q37		Htra1	8.45391	10.0301	-2.98173	1.2e-05	HtrA serine peptidase 1
1389780_at	chr3:67661631-67662036 (-) // 94.41 // q24		Tfpi	5.13034	6.70636	-2.98146	0.001662	tissue factor pathway inhibitor (lipoprotein-associated coagulation inhibitor)
1384188_at	chr10:16665688-16666128 (-) // 99.1 // q12		---	6.02708	7.60171	-2.97861	0.000796	---
1393305_at	chr20:41227357-41227948 (-) // 85.4 // q12 /// chr15:38505119-38510767 (-) // 97.15 // p12		---	3.88454	5.45902	-2.9783	0.000149	---
1398640_at	chr1:149671538-149671971 (+) // 75.75 // q32		---	2.35253	3.92471	-2.97356	8.9e-05	---
1374165_at	chr12:21668172-21668757 (-) // 99.79 // q12		RGD1565457	3.32578	4.89643	-2.97037	0.001679	similar to Rasa4 protein
1389067_at	chr3:169539034-169539577 (+) // 90.88 // q43		Slco4a1	2.717	4.28703	-2.96912	0.001044	solute carrier organic anion transporter family, member 4a1
1389734_x_at	chr20:2836574-2837748 (+) // 96.19 // p12 /// chr20_random:149603-150767 (+) // 92.23 // /// chr20:3594382-3595544 (-) // 94.21 // p12 /// chr20_random:36582-56514 (-) // 87.8 //		H2-T24	6.90795	8.4769	-2.96688	0.001931	histocompatibility 2, T region locus 24
1391187_at	chr10:10611849-10612363 (+) // 99.81 // q12		Ppl	7.15935	8.72802	-2.96632	4.4e-05	periplakin
1391453_at	chrUn:25808159-25808552 (-) // 59.61 //		Ebi3	4.95781	6.52598	-2.96529	0.000177	Epstein-Barr virus induced 3
1393003_at	chr7:22718326-22718861 (-) // 88.59 // q13		---	4.58688	6.15428	-2.9637	0.000904	---
1371250_at	chr14:18812415-18813318 (-) // 98.46 // p22		Pf4	8.72768	10.2916	-2.95659	0	platelet factor 4
1382078_at	---		---	6.11447	7.67831	-2.95641	0.000429	---
1382941_at	chr1:155772710-155773191 (+) // 71.16 // q32		---	3.58173	5.14407	-2.95332	0.000508	---
1384139_at	---		Gja7	3.8441	5.4063	-2.95305	0.000185	gap junction membrane channel protein alpha 7
1383687_at	---		---	6.26114	7.82203	-2.95036	0.000147	---
1391015_at	chr10:40456239-40456773 (-) // 74.67 // q22		Ccdc69	5.32624	6.8871	-2.9503	0.00029	coiled-coil domain containing 69
1378054_at	chr2:120378820-120379876 (+) // 100.0 // q25		---	5.28791	6.84724	-2.94719	0.000128	---
1368163_at	chr3:44279247-44360283 (-) // 96.28 // q21		Dpp4	5.32874	6.88793	-2.94688	0.002049	dipeptidylpeptidase 4
1398446_at	chr2:181269378-181270003 (+) // 88.48 // q34		RGD1306107	5.31644	6.87402	-2.94361	0.003177	similar to chromosome 1 open reading frame 2
1391803_at	chr10:55249072-55249576 (+) // 100.0 // q24		---	3.65793	5.21264	-2.93774	6.8e-05	---
1390914_at	chr8:32187992-32188489 (-) // 95.03 // q21		Fli1	5.9386	7.49287	-2.93687	0.005999	Friend leukemia virus integration 1
1374779_at	chr17:34269896-34270498 (+) // 97.07 // p12		F13a1	8.5526	10.106	-2.93514	0.005814	coagulation factor XIII, A1 polypeptide
1376030_at	chr10:56725508-56727948 (-) // 100.0 // q24		Acap1	3.97276	5.52578	-2.93429	0.004313	ArfGAP with coiled-coil, ankyrin repeat and PH domains 1
1373262_at	---		RGD1309543	6.50437	8.0534	-2.9262	6e-06	similar to 2310014H01Rik protein
1379376_at	chr9:71301936-71302768 (-) // 97.0 // q33		---	6.06329	7.61181	-2.92518	0.000184	---
1392516_a_at	chr18:25638432-25639062 (-) // 99.37 // p12		Stard4	4.46759	6.01505	-2.92301	0.000835	StAR-related lipid transfer (START) domain containing 4
1393361_at	chr10:15669005-15670888 (-) // 98.76 // q12		RGD1310922	6.17189	7.71841	-2.92112	0.004442	similar to chromosome 16 open reading frame 33; minus -99 protein
1374942_at	chr1:191511795-191522812 (-) // 99.69 // q41		Cpxm2	2.98121	4.52735	-2.92034	0.005409	carboxypeptidase X (M14 family), member 2
1374269_at	chr1:227311798-227312360 (+) // 93.59 // q51		---	3.34947	4.8951	-2.91932	0.001293	---
1383527_at	chr3:159652908-159653571 (-) // 85.61 // q42		---	4.38129	5.9258	-2.91705	0.001197	---
1382308_at	chr3:17130284-17130752 (-) // 90.13 // q11		---	8.58692	10.1311	-2.91647	0.002187	---
1369936_at	chr6:124477542-124488140 (+) // 97.75 // q32		Calm1	11.1027	12.6468	-2.9162	0.000222	calmodulin 1
1375428_at	chr13:81491321-81502708 (+) // 98.73 // q23		Creg1	5.7833	7.32664	-2.9147	0.001975	cellular repressor of E1A-stimulated genes 1
1368754_at	chr1:158381887-158417333 (-) // 93.16 // q32		P2ry6	5.73557	7.2771	-2.91102	0.000247	pyrimidinergic receptor P2Y, G-protein coupled, 6
1390792_a_at	chr13:92804348-92805688 (-) // 100.0 // q25		---	2.76881	4.31032	-2.911	0.002869	---
1368399_a_at	chr7:68430068-68900499 (+) // 95.76 // q22		Pgcp	6.39808	7.93939	-2.91057	2.8e-05	plasma glutamate carboxypeptidase
1378867_at	chrX:14936206-14936659 (+) // 100.0 // q12		---	3.32929	4.86915	-2.90765	0.002841	---
1375823_at	chr14:20475391-20475737 (-) // 68.96 // p22		---	2.52553	4.06491	-2.9067	0.002135	---
1388145_at	chr20:4128053-4129421 (-) // 99.5 // p12		Tnxa /// Tnxb	6.77868	8.31724	-2.90505	0.001888	tenascin XA /// tenascin XB
1394101_at	chr13:32298409-32298577 (-) // 62.69 // q11		---	4.04113	5.57932	-2.90431	0.001089	---
1398295_at	chr9:11003609-11014914 (+) // 95.65 // q12		Slc29a1	4.66506	6.20301	-2.90382	0.000451	solute carrier family 29 (nucleoside transporters), member 1
1375987_at	chr7:124139138-124139891 (-) // 97.26 // q34		Cerk	6.42572	7.96288	-2.90223	0.000627	ceramide kinase
1372929_at	chr15:941939-942344 (+) // 78.85 // p16		Kcnma1	2.59132	4.12844	-2.90216	0.000517	potassium large conductance calcium-activated channel, subfamily M, alpha member 1
1384308_at	chr14:99693567-99693913 (-) // 94.79 // q22		Meis1	5.39115	6.92794	-2.90149	0.006571	Meis homeobox 1
1392773_at	chr1:221119836-221123296 (-) // 85.12 // q43		Pcsk5	3.06554	4.60073	-2.89827	3.7e-05	proprotein convertase subtilisin/kexin type 5
1369157_at	chr1:172409281-172577108 (+) // 95.46 // q34		Pde3b	5.12206	6.65503	-2.8938	0.001583	phosphodiesterase 3B, cGMP-inhibited
1392171_at	chr13:47147140-47147591 (+) // 99.12 // q13		Chi3l1	9.77899	11.3098	-2.88945	1e-05	chitinase 3-like 1
1389423_at	chr13:85797368-85797984 (-) // 100.0 // q24		Ddr2	7.91855	9.44897	-2.8887	0.000469	Discoidin domain receptor tyrosine kinase 2
1378428_at	chr4:42420660-42421167 (-) // 94.16 // q21		---	7.03784	8.56736	-2.8869	0.003733	---
1370245_at	chr17:6288012-6294824 (+) // 83.14 // p14		Ctsl1	8.03284	9.55848	-2.87914	1.1e-05	cathepsin L1
1377163_at	chr13:32170986-32171772 (-) // 99.87 // q11		Inhbb	7.68476	9.21039	-2.87913	0.000686	Inhibin beta-B
1367948_a_at	---		Kdr	8.02077	9.54611	-2.87854	0.000512	kinase insert domain protein receptor
1389179_at	chr18:63895333-63896977 (+) // 93.69 // q12.1		Cidea	7.10636	8.62918	-2.87353	0.000467	cell death-inducing DNA fragmentation factor, alpha subunit-like effector A
1387966_at	chr1:211788148-211808943 (-) // 98.93 // q43		Asrgl1	4.9664	6.48885	-2.87278	0.000848	asparaginase like 1
1388939_at	chr5:63930025-63930633 (+) // 95.44 // q22		Col15a1	7.4688	8.99022	-2.87074	0.000553	collagen, type XV, alpha 1
1391558_at	chr18:50304138-50304597 (-) // 85.43 // q11		Znf608	2.58127	4.10078	-2.86693	0.001956	zinc finger protein 608
1371923_at	chr1:30573253-30574433 (-) // 100.0 // p11		Lpcat1	6.40016	7.91939	-2.86638	2e-06	lysophosphatidylcholine acyltransferase 1
1367594_at	chrX:159380556-159393409 (+) // 89.82 // q37		Bgn	6.16409	7.68225	-2.86426	0.000488	biglycan
1371947_at	chr1:116595371-116596199 (+) // 97.64 // q22		Ndn	5.58052	7.09782	-2.86254	0.000127	necdin homolog (mouse)
1370247_a_at	chr10:49305834-49335865 (+) // 95.56 // q23		Pmp22	10.1225	11.6387	-2.86049	1.1e-05	peripheral myelin protein 22
1376920_at	chr4:28081313-28082143 (-) // 99.76 // q13 /// chr4:28138249-28181340 (-) // 97.23 // q13 /// chr4:28011964-28012798 (-) // 94.71 // q13 /// chr4:28138388-28139077 (-) // 79.54 // q13		LOC500013	6.56339	8.0793	-2.85978	0.000182	similar to sterile alpha motif domain containing 9-like
1385572_at	chr8:48209409-48209867 (-) // 56.51 // q22		---	4.85431	6.37009	-2.85953	3.2e-05	---
1377923_at	chrX:87101966-87102510 (+) // 78.31 // q31		Stard8	4.93666	6.45211	-2.85888	0.003947	StAR-related lipid transfer (START) domain containing 8
1373065_at	chr9:33223238-33223805 (+) // 98.78 // q21 /// chr9:33214687-33215254 (+) // 98.61 // q21		Ptpn18	9.25862	10.7739	-2.85857	0.000715	protein tyrosine phosphatase, non-receptor type 18
1373900_at	chr7:140175380-140175692 (+) // 100.0 // q36		Krt7	6.10738	7.62084	-2.85495	0.004502	keratin 7
1382017_at	chrX:140000606-140001740 (-) // 97.88 // q36		---	5.05361	6.56531	-2.85145	0.000957	---
1384286_at	---		---	2.39572	3.90636	-2.84937	0	---
1371803_at	chr10:40514369-40514708 (+) // 99.12 // q22		Gm2a	9.66051	11.1708	-2.84875	2.9e-05	GM2 ganglioside activator
1389324_at	chr5:138945235-138946894 (-) // 100.0 // q36		Tie1	4.7121	6.22216	-2.8482	0.005726	tyrosine kinase with immunoglobulin-like and EGF-like domains 1
1377116_at	chr13:68829321-68829659 (+) // 25.77 // q21		Rnasel	6.75036	8.2597	-2.84681	0.000233	Ribonuclease L (2',5'-oligoisoadenylate synthetase-dependent)
1388763_at	chr7:11225231-11225661 (-) // 70.61 // q11		LOC690976	9.20583	10.7146	-2.84569	1.2e-05	similar to Calponin-2 (Calponin H2, smooth muscle) (Neutral calponin)
1375010_at	chr10:56481701-56482375 (-) // 95.96 // q24		Cd68	7.99779	9.50507	-2.84273	0.000179	Cd68 molecule
1377041_at	chr7:116717402-116717903 (-) // 81.44 // q34		Mfng	4.21699	5.72418	-2.84256	0.004302	MFNG O-fucosylpeptide 3-beta-N-acetylglucosaminyltransferase
1367628_at	chr7:116893647-116896768 (+) // 96.82 // q34		Lgals1	11.2708	12.7757	-2.83791	0.002322	lectin, galactoside-binding, soluble, 1
1374284_at	chr4:152987395-152987922 (-) // 99.81 // q42		Rassf4	8.70045	10.2051	-2.83763	1.4e-05	Ras association (RalGDS/AF-6) domain family member 4
1372110_at	chr14:43722255-43723223 (-) // 100.0 // p11		---	2.35698	3.85788	-2.83019	0.005745	---
1379097_at	chr4:154768618-154769054 (-) // 94.59 // q42		Zfp9	2.75668	4.25629	-2.82766	0.001019	zinc finger protein 9
1372599_at	chr2:140550239-140568616 (+) // 97.18 // q26		Mgst2	7.75443	9.25351	-2.82663	5e-06	microsomal glutathione S-transferase 2
1380537_at	chr7:142395761-142396040 (+) // 93.29 // q36		Nckap1l	6.60105	8.09881	-2.82404	0.000255	NCK associated protein 1 like
1390399_at	chr4:171769488-171770149 (+) // 83.41 // q43		Crebl2	4.83729	6.33159	-2.81727	0.004468	cAMP responsive element binding protein-like 2
1369732_a_at	chr19:40873190-40888557 (+) // 73.28 // q12		St3gal2	5.79508	7.28742	-2.81344	0.001945	ST3 beta-galactoside alpha-2,3-sialyltransferase 2
1388809_at	chr20:36844278-36844913 (+) // 99.53 // q11		Smpdl3a	9.81773	11.3094	-2.81216	4.6e-05	sphingomyelin phosphodiesterase, acid-like 3A
1372818_at	chr18:1170373-1188288 (+) // 99.79 // p13		Colec12	8.52485	10.0127	-2.80469	1e-05	collectin sub-family member 12
1388439_at	chr10:89365772-89366427 (+) // 99.85 // q32.1		Fkbp10	4.1673	5.65505	-2.80451	1.5e-05	FK506 binding protein 10
1373463_at	chr9:44374113-44374662 (-) // 94.17 // q22		---	9.13342	10.6201	-2.80246	0.003405	---
1388282_s_at	chr4:168698329-168716439 (-) // 99.38 // q42 /// chr4:168640016-168670204 (-) // 98.89 // q42		Klra5 /// Ly49s7	4.05225	5.53493	-2.79467	0.000262	killer cell lectin-like receptor, subfamily A, member 5 /// Ly49 stimulatory receptor 7
1368655_at	chr20:29746728-29761365 (-) // 82.41 // q11		Srgn	10.3322	11.81	-2.78533	0.002563	serglycin
1386912_at	chr12:19672506-19678836 (-) // 95.74 // q12		Pcolce	6.67761	8.15509	-2.78461	0.000121	procollagen C-endopeptidase enhancer
1389873_at	chr1:187276005-187277287 (-) // 91.32 // q36		Pycard	8.15926	9.63638	-2.78392	0.000102	PYD and CARD domain containing
1371835_at	chr2:244946188-244947032 (-) // 90.71 // q44		Prkacb	8.97744	10.4534	-2.78167	0.000535	protein kinase, cAMP dependent, catalytic, beta
1371550_at	chr12:19825826-19826270 (+) // 81.19 // q12		Tsc22d4	4.8138	6.28904	-2.78029	0.001967	TSC22 domain family, member 4
1372097_at	chr19:51117626-51118260 (+) // 97.24 // q12		Irf8	7.99137	9.46322	-2.77376	0.000288	Interferon regulatory factor 8
1387992_at	chr1:63677485-63735563 (+) // 99.24 // q12 /// chr1:63770467-63777226 (+) // 94.2 // q12		Lilrb3l	2.41541	3.88621	-2.77174	0.003049	leukocyte immunoglobulin-like receptor, subfamily B (with TM and ITIM domains), member 3-like
1387153_at	---		Ril	6.13561	7.60586	-2.7707	0.002685	reversion induced LIM gene
1395145_at	chr13:67468213-67468689 (-) // 100.0 // q21		Rgl1	4.83404	6.30054	-2.76351	0.000782	ral guanine nucleotide dissociation stimulator,-like 1
1370399_at	chr5:135917326-135934636 (-) // 100.0 // q36		Cyp4b1	5.22657	6.69212	-2.76169	0.000482	cytochrome P450, family 4, subfamily b, polypeptide 1
1393563_at	chr11:76113351-76113735 (-) // 100.0 // q22		Il1rap	4.46538	5.93058	-2.76101	0.004811	interleukin 1 receptor accessory protein
1372299_at	chr1:203835214-203836903 (-) // 79.52 // q41		Cdkn1c	6.24874	7.71297	-2.75917	0.000859	cyclin-dependent kinase inhibitor 1C (P57)
1377076_at	chr8:38888940-38889395 (+) // 99.56 // q21		Siae	5.79846	7.26211	-2.75804	0.001171	sialic acid acetylesterase
1372918_at	chr11:32294131-32303990 (+) // 97.76 // q11		LOC100174909	5.40473	6.86705	-2.75551	0.000307	hypothetical LOC100174909
1377328_at	chr4:132747915-132748430 (+) // 99.61 // q34		---	7.70465	9.16472	-2.75122	6e-06	---
1374696_at	chr2:195560718-195561086 (-) // 92.46 // q34		---	6.37336	7.8318	-2.7481	0.006084	---
1390839_at	chr6:40676563-40677142 (-) // 100.0 // q16		Pqlc3	8.22677	9.68515	-2.748	0.000559	PQ loop repeat containing 3
1377640_at	chr3:67550454-67551196 (-) // 98.66 // q24		---	10.0718	11.5294	-2.74652	4.4e-05	---
1376637_at	chr2:19347988-19348804 (+) // 95.22 // q12		---	2.29923	3.75578	-2.74451	0.004186	---
1370623_at	chr4:9178562-9181977 (-) // 97.08 // q11		Fgl2	6.05256	7.50903	-2.74435	0.000232	fibrinogen-like 2
1373252_at	---		LOC300225	4.96919	6.42363	-2.7405	5.6e-05	similar to formin-like 3 protein
1378531_at	chr3:40019062-40019647 (-) // 99.32 // q21		---	7.84805	9.30156	-2.73875	0.002066	---
1384707_at	chr15:45188610-45189209 (+) // 99.67 // p12		Scara5	8.22102	9.6732	-2.7362	0.000207	scavenger receptor class A, member 5 (putative)
1372524_at	chr6:40251245-40251939 (-) // 99.86 // q15		---	7.1531	8.6049	-2.73549	0.006466	---
1368473_at	chr2:191824117-191843867 (+) // 96.32 // q34		Gja5	3.22007	4.67153	-2.73485	0.0056	gap junction protein, alpha 5
1397211_at	chr14:92850022-92853751 (-) // 98.94 // q21		Grb10	3.9075	5.35726	-2.73162	0.006359	growth factor receptor bound protein 10
1383372_at	chr5:152565689-152566196 (-) // 96.57 // q36		Ptafr	7.23354	8.68277	-2.73062	2e-06	platelet-activating factor receptor
1374933_at	chr8:47127251-47127932 (+) // 88.24 // q22		Mcam	6.73624	8.18541	-2.73051	0.001717	melanoma cell adhesion molecule
1397579_x_at	chr7:10903676-10904293 (-) // 94.9 // q11		Apc2	4.62534	6.07447	-2.73043	0.004382	adenomatosis polyposis coli 2
1373629_at	chr19:36048764-36049379 (+) // 99.84 // q12		Slc7a6	5.86437	7.31346	-2.73035	0.000153	solute carrier family 7 (cationic amino acid transporter, y+ system), member 6
1387860_at	chr13:98473312-98524273 (-) // 96.54 // q26		Capn2	9.63365	11.0822	-2.72926	0.000208	calpain 2
1372995_at	chr1:77196816-77197295 (+) // 70.19 // q21		Prkd2	5.02886	6.47629	-2.72721	0.00164	protein kinase D2
1373803_a_at	chr2:52505561-52506190 (-) // 54.76 // q16		Ghr	7.47868	8.92546	-2.726	0.001363	growth hormone receptor
1380078_at	chrX:156619094-156619705 (-) // 66.99 // q37		---	4.01445	5.45965	-2.723	0.000416	---
1385008_at	chr14:56606481-56607032 (-) // 92.97 // q11		---	4.48665	5.93142	-2.7222	0.004635	---
1369957_at	chr13:85445324-85482750 (+) // 98.01 // q24		Rgs5	4.69779	6.14185	-2.72085	0.005653	regulator of G-protein signaling 5
1371989_at	chr8:88168414-88169542 (-) // 100.0 // q31		Hmgn3	9.22225	10.6643	-2.71698	0.000254	high mobility group nucleosomal binding domain 3
1368463_at	chr16:40624434-40739692 (-) // 98.25 // p11		Vegfc	5.75734	7.19888	-2.71609	0.003465	vascular endothelial growth factor C
1376693_at	chr4:27975917-27976580 (-) // 100.0 // q13		RGD1563091	6.61327	8.05333	-2.71332	0.003167	similar to OEF2
1370891_at	chr13:87684544-87708092 (+) // 99.79 // q24		Cd48	10.1753	11.6139	-2.71057	5e-06	Cd48 molecule
1377281_at	chr15:27603465-27604015 (-) // 75.45 // p14		---	4.91999	6.35817	-2.70978	0	---
1382590_at	chr9:6206512-6207225 (+) // 79.24 // q11		Rftn1	6.95737	8.39469	-2.70817	0.001302	raftlin lipid raft linker 1
1388887_at	chr3:14483221-14484231 (-) // 77.99 // p11		Ggta1	8.37362	9.81092	-2.70815	2.5e-05	glycoprotein, alpha-galactosyltransferase 1
1396263_at	chr6:129120443-129120806 (-) // 92.6 // q32		---	6.80456	8.24157	-2.70761	5.7e-05	---
1394472_at	chr13:67467468-67468005 (-) // 95.9 // q21		Rgl1	7.32409	8.75975	-2.70506	8e-05	Ral guanine nucleotide dissociation stimulator,-like 1
1398184_at	chr6:94170813-94171373 (+) // 96.52 // q24		---	2.97793	4.41336	-2.70464	0.002975	---
1377572_at	chr15:103930741-103940457 (-) // 96.86 // q24		RGD1562426	4.23044	5.66506	-2.70311	0.005235	similar to UDP-glucose:glycoprotein glucosyltransferase 2
1379356_at	chr2:204567963-204568969 (-) // 92.74 // q34		---	7.73356	9.16807	-2.7029	0.000153	---
1388866_at	chr4:183578950-183580054 (+) // 94.23 // q44		Sspn	6.05312	7.48665	-2.70106	0.001011	sarcospan
1383658_at	chr5:149797558-149797951 (+) // 89.29 // q36		Laptm5	9.90159	11.3346	-2.70011	2.2e-05	lysosomal multispanning membrane protein 5
1381216_at	---		---	4.1307	5.56344	-2.69958	0.00264	---
1373333_at	chrX:123253143-123253559 (+) // 95.85 // q35		MGC109340	9.61451	11.0461	-2.69742	0.003651	similar to Microsomal signal peptidase 23 kDa subunit (SPase 22 kDa subunit) (SPC22/23)
1385228_x_at	chr7:101303064-101303921 (-) // 100.0 // q33		Asap1	6.53544	7.9668	-2.697	6e-06	ArfGAP with SH3 domain, ankyrin repeat and PH domain 1
1385608_at	chr13:44637827-44638173 (+) // 65.29 // q13		---	6.38083	7.81152	-2.69576	0.000391	---
1397363_at	chr11:55888114-55889333 (+) // 98.03 // q21		Pvrl3	5.61819	7.04798	-2.69406	0.000217	Poliovirus receptor-related 3
1373415_at	chr11:68823987-68824630 (-) // 96.97 // q22		---	8.39413	9.82346	-2.69322	9e-06	---
1391145_at	---		---	4.36029	5.78621	-2.68685	0.001099	---
1384062_at	chr2:189901799-189902467 (+) // 52.02 // q34		---	4.73806	6.16304	-2.6851	0.003205	---
1373851_at	chr5:74772701-74773435 (-) // 88.56 // q24		---	5.09443	6.51918	-2.68468	0.001393	---
1378008_at	chr13:47449221-47449993 (+) // 86.62 // q13		---	4.96498	6.38937	-2.68401	5.7e-05	---
1372510_at	chr3:142461648-142462723 (+) // 57.77 // q41		Srxn1	4.91665	6.34015	-2.68236	0.002793	sulfiredoxin 1 homolog (S. cerevisiae)
1371840_at	chr2:211851155-211851978 (-) // 93.42 // q41		S1pr1	9.19854	10.622	-2.68226	0.003858	sphingosine-1-phosphate receptor 1
1367631_at	chr1:21327106-21330215 (-) // 98.89 // p12		Ctgf	9.76339	11.1862	-2.68113	0.000227	connective tissue growth factor
1387909_at	chr9:58995452-59079875 (+) // 95.18 // q31		Abi2	7.13788	8.55982	-2.67947	0.001688	abl-interactor 2
1372254_at	chr3:67968795-67973561 (-) // 98.56 // q24		Serping1	9.57318	10.9943	-2.67793	0.000463	serine (or cysteine) peptidase inhibitor, clade G, member 1
1368284_at	chr16:18668570-18678431 (-) // 98.33 // p14		Plvap	6.98397	8.40228	-2.67271	0.002961	plasmalemma vesicle associated protein
1393020_at	chr5:146571893-146572328 (+) // 62.2 // q36		---	4.38355	5.79959	-2.66851	0.004189	---
1373363_at	chr2:30415252-30416736 (-) // 99.87 // q12		Map1b	5.45831	6.87407	-2.668	0.000146	microtubule-associated protein 1B
1368834_at	chr2:223840649-224111174 (+) // 82.63 // q42		Camk2d	9.11028	10.5249	-2.66591	3e-06	calcium/calmodulin-dependent protein kinase II delta
1376105_at	chr7:92032161-92032967 (+) // 99.88 // q32		Col14a1	8.71563	10.1302	-2.66574	0.003266	collagen, type XIV, alpha 1
1389539_at	chr16:2179191-2180189 (-) // 90.48 // p16		RGD1309388	6.13506	7.54795	-2.66271	0.000823	similar to DIP13 alpha
1367940_at	chr9:89343559-89355053 (+) // 95.16 // q35		Cxcr7	9.33705	10.7489	-2.66081	0.00034	chemokine (C-X-C motif) receptor 7
1383371_at	chr12:21833440-21833937 (+) // 94.31 // q12		Srcrb4d	3.63891	5.04981	-2.65904	0.000816	scavenger receptor cysteine rich domain containing, group B (4 domains)
1375997_at	chr6:125129003-125129568 (+) // 97.05 // q32		---	5.26449	6.67243	-2.65358	0.000111	---
1379019_at	chrX:12584708-12585109 (-) // 74.88 // q12		Cfp	6.10216	7.50942	-2.65233	8.8e-05	complement factor properdin
1377232_at	chr14:43723309-43723895 (-) // 91.69 // p11		---	4.37096	5.77415	-2.64486	0.001907	---
1389184_at	chr1:240304491-240308909 (+) // 100.0 // q53		Rpp30	5.55	6.94974	-2.63855	0.001691	ribonuclease P/MRP 30 subunit (human)
1378389_at	chr18:77501659-77502633 (-) // 95.63 // q12.3		---	6.97936	8.37777	-2.63612	0.000284	---
1383173_at	---		---	8.26875	9.66701	-2.63585	0.000804	---
1398319_at	chr14:13934006-13936120 (-) // 72.77 // p22		---	8.26587	9.66413	-2.63583	0.000328	---
1389762_at	chr1:83212252-83215267 (+) // 99.8 // q21 /// chr1:83262993-83264936 (+) // 92.35 // q21		RGD1311906	8.18928	9.58706	-2.63496	0.000773	similar to Fc fragment of IgG binding protein; IgG Fc binding protein
1368164_at	chr2:45419849-45420708 (+) // 72.05 // q14 /// chr3:114627553-114645004 (+) // 98.13 // q36		Blvra	6.53159	7.92665	-2.62999	6.9e-05	biliverdin reductase A
1372585_at	chr1:213557329-213558236 (-) // 83.85 // q43		RGD1566254	10.0907	11.4847	-2.62817	0.002957	RGD1566254
1389783_s_at	chr1:83264426-83264935 (+) // 94.58 // q21		RGD1311906	9.2609	10.6548	-2.62782	0.000852	similar to Fc fragment of IgG binding protein; IgG Fc binding protein
1390547_at	chr10:106907676-106908224 (-) // 100.0 // q32.3		---	3.17041	4.56197	-2.62361	0.000102	---
1377626_at	chr1:213539531-213540180 (-) // 100.0 // q43		LOC690768	6.96445	8.35543	-2.62256	0.00063	hypothetical protein LOC690768
1388469_at	chr7:24610317-24610950 (+) // 99.84 // q13		---	9.13332	10.523	-2.62024	0.002202	---
1394673_at	chr1:93904032-93905596 (-) // 71.47 // q22		LOC687856	6.48525	7.87465	-2.6197	0.000501	similar to Myeloid cell surface antigen CD33 precursor (Siglec-3)
1389836_a_at	chr7:19676064-19676922 (-) // 97.94 // q13		Timp3	9.14432	10.5315	-2.61575	0.004068	TIMP metallopeptidase inhibitor 3
1379236_at	chr1:129579209-129579401 (-) // 99.48 // q31		---	4.94343	6.32923	-2.61317	0	---
1391737_at	chr7:116190189-116190572 (+) // 62.89 // q34		Ncf4	5.48096	6.86672	-2.61309	0	neutrophil cytosolic factor 4
1380346_at	chr17:37951976-37954921 (+) // 100.0 // p12		Serpinb1a	5.58674	6.97246	-2.61303	0.004755	serine (or cysteine) proteinase inhibitor, clade B, member 1a
1379036_at	chr17:87791653-87792044 (-) // 98.47 // q12.3		Trdmt1	3.62791	5.01353	-2.61283	9.2e-05	tRNA aspartic acid methyltransferase 1
1367906_at	chr3:75559521-75568550 (+) // 99.72 // q24		Acp2	6.49646	7.88166	-2.61207	0.000779	acid phosphatase 2, lysosomal
1386940_at	chr10:108310410-108358916 (-) // 99.4 // q32.3		Timp2	10.3551	11.7402	-2.61194	6.3e-05	TIMP metallopeptidase inhibitor 2
1387897_at	chr10:89519420-89525978 (+) // 99.74 // q32.1		Cnp	9.2948	10.6757	-2.60429	1.2e-05	2',3'-cyclic nucleotide 3' phosphodiesterase
1368134_a_at	chr1:184612902-184637860 (+) // 96.92 // q36		Il4ra	6.88584	8.26572	-2.60246	4e-06	interleukin 4 receptor, alpha
1387951_at	chr13:43321584-43348278 (-) // 87.94 // q13		Cd55	6.74767	8.12597	-2.59962	0.004399	Cd55 molecule
1372691_at	chr14:89668163-89669634 (+) // 96.6 // q21		Upp1	5.82502	7.20318	-2.59936	0.004523	uridine phosphorylase 1
1388674_at	chr20:7386382-7386776 (+) // 94.69 // p12		Cdkn1a	5.43473	6.81256	-2.59876	4.5e-05	cyclin-dependent kinase inhibitor 1A (p21, Cip1)
1378001_at	chr3:51544624-51545560 (+) // 83.54 // q21		---	3.0566	4.43202	-2.59443	0.005759	---
1375034_at	chr19:36015120-36015529 (+) // 95.33 // q12		Pla2g15	7.82156	9.19658	-2.59372	1.2e-05	phospholipase A2, group XV
1382603_at	chr1:233067438-233068110 (+) // 71.05 // q52		---	4.39135	5.76337	-2.58832	0.003703	---
1376198_at	chr8:43766786-43767276 (+) // 95.87 // q22		Asam	7.84355	9.21501	-2.58732	0.002123	adipocyte-specific adhesion molecule
1382217_at	chr2:45203284-45204158 (+) // 94.62 // q14		---	4.70332	6.07449	-2.58681	0.002219	---
1372187_at	chr6:1727318-1727933 (-) // 85.65 // q11		Prkd3	7.19136	8.56198	-2.58581	2.6e-05	protein kinase D3
1383122_at	chr4:5661180-5666588 (+) // 93.46 // q11		Prkag2	5.07486	6.44411	-2.58337	0.001229	protein kinase, AMP-activated, gamma 2 non-catalytic subunit
1372805_at	chr8:11151249-11152299 (-) // 96.57 // q11		RGD1310444	7.8382	9.20733	-2.58315	0.002422	LOC363015
1377011_at	chr12:4886881-4887423 (-) // 99.08 // p12		RGD1307034	7.34491	8.71204	-2.57957	0.000376	similar to hypothetical protein CG003
1369467_a_at	chrX:39838443-39886105 (+) // 99.16 // q21		Pfkfb1	4.39247	5.75884	-2.57821	0.000104	6-phosphofructo-2-kinase/fructose-2,6-biphosphatase 1
1389653_at	chr18:30212033-30213149 (+) // 97.76 // p11		Pcdhb9	3.26882	4.63344	-2.57508	0.003178	protocadherin beta 9
1394681_at	chr17:77341133-77351141 (-) // 95.09 // q12.3		Akr1cl1	7.28046	8.63943	-2.56501	0.000325	aldo-keto reductase family 1, member C-like 1
1372940_at	chr11:81627095-81629464 (+) // 87.15 // q23		RGD1562339	6.51501	7.87252	-2.56242	0.00366	RGD1562339
1383934_at	---		---	5.3888	6.74524	-2.56052	0.001355	---
1369031_at	chr1:159471689-159473288 (-) // 97.51 // q32		Il18bp	5.32296	6.67783	-2.55773	0.001546	interleukin 18 binding protein
1383239_at	chr5:61477784-61478257 (+) // 94.18 // q22		Zcchc7	6.92	8.27416	-2.55648	0.002256	zinc finger, CCHC domain containing 7
1377860_at	chr5:102064558-102070549 (-) // 99.87 // q31		Ttc39b	3.69622	5.04931	-2.55459	0.001033	tetratricopeptide repeat domain 39B
1375358_at	chr14:80351645-80352205 (-) // 90.0 // q21		---	7.7088	9.05837	-2.54835	0.001698	---
1374474_at	chr3:73481722-73483637 (+) // 94.72 // q24 /// chr7:128884440-128885127 (-) // 95.42 // q35		Cpne8	7.92136	9.27083	-2.54817	0.00025	copine VIII
1384319_at	chr10:94669778-94670131 (+) // 70.52 // q32.1		Tlk2	6.80389	8.15281	-2.54722	0.002495	Tousled-like kinase 2
1392801_at	chr16:8338496-8339324 (+) // 99.76 // p16		RGD1561145	2.76505	4.11343	-2.54626	0.005916	similar to novel protein
1372647_at	chr13:46861269-46862280 (-) // 99.6 // q13		---	7.58032	8.92846	-2.54583	0.000612	---
1368530_at	chr8:4249937-4259833 (+) // 99.72 // q11		Mmp12	11.2677	12.6157	-2.54562	0.003781	matrix metallopeptidase 12
1374480_at	chr6:94182171-94182906 (+) // 95.39 // q24		Daam1	7.09802	8.44507	-2.5439	0.002008	dishevelled associated activator of morphogenesis 1
1371432_at	chr10:90483844-90484457 (-) // 96.99 // q32.1		Vat1	8.12936	9.47617	-2.5435	1.6e-05	vesicle amine transport protein 1 homolog (T californica)
1398464_at	chr11:37434120-37434581 (+) // 98.92 // q12		---	4.53906	5.88542	-2.5427	0.002328	---
1395770_at	---		---	2.29028	3.63602	-2.54161	0.001233	---
1391139_at	chr5:105425151-105425710 (+) // 100.0 // q32		Adamtsl1	6.62089	7.96557	-2.53973	0.000182	ADAMTS-like 1
1371406_at	chr10:89891699-89892315 (-) // 96.1 // q32.1		---	10.728	12.0725	-2.53946	0.001403	---
1385366_at	chrX:26647529-26647874 (-) // 72.1 // q13		---	2.41008	3.75381	-2.53806	0.006589	---
1373148_at	chr1:191510806-191511767 (-) // 91.91 // q41		Cpxm2	3.81734	5.16051	-2.53708	0.002908	carboxypeptidase X (M14 family), member 2
1395474_at	chr3:8170090-8170457 (-) // 84.14 // p12		---	3.96386	5.30651	-2.53618	0.002101	---
1374307_at	chr5:157237995-157238480 (+) // 99.79 // q36		---	7.18638	8.52229	-2.52436	0.000144	---
1378443_at	chr13:88481157-88482958 (+) // 100.0 // q24		Slamf9	7.77991	9.11521	-2.52329	0.005161	SLAM family member 9
1376892_at	chrX:3452515-3453303 (-) // 95.84 // q11		Gria3	2.33355	3.66883	-2.52325	0.00273	glutamate receptor, ionotrophic, AMPA 3
1376847_at	chr13:100747295-100747705 (-) // 95.57 // q26		LOC690745	6.10244	7.43366	-2.51616	0.001043	MOCO sulphurase C-terminal domain containing-like
1390226_at	chr18:28355105-28355658 (-) // 76.67 // p11		RGD1562552	6.55566	7.88686	-2.5161	0.001129	similar to hypothetical protein LOC340061
1372947_at	chrX:29868936-29869664 (-) // 95.28 // q14		Pls3	9.75345	11.0841	-2.51523	0.000113	plastin 3 (T-isoform)
1393400_at	chr9:35714809-35715071 (+) // 93.91 // q21		Zap70	6.37457	7.70395	-2.51295	0.003571	zeta-chain (TCR) associated protein kinase
1390133_at	chr8:74438889-74439677 (+) // 99.75 // q24		Bnip2	8.35281	9.67888	-2.50717	0	BCL2/adenovirus E1B interacting protein 2
1398531_at	chr8:12537024-12537543 (+) // 100.0 // q12		---	5.9863	7.31165	-2.50593	0.001635	---
1388738_at	chr1:264487866-264488466 (+) // 98.84 // q55		Atrnl1	6.56188	7.88557	-2.50305	0.000814	attractin like 1
1371014_at	chr3:122797748-123525297 (+) // 98.35 // q36		Plcb1	6.05778	7.38064	-2.50162	0.003429	phospholipase C, beta 1 (phosphoinositide-specific)
1395014_at	chr19:53433916-53434526 (+) // 83.12 // q12		---	4.69337	6.01586	-2.50096	0.000742	---
1392791_at	chr15:50481649-50482555 (+) // 96.8 // p11		---	7.64619	8.96795	-2.49971	0.004084	---
1393330_at	chr2:84721939-84724918 (-) // 90.28 // q22		---	4.33328	5.65383	-2.49762	0.006689	---
1387687_at	chr1:179911683-179922158 (-) // 83.91 // q36		Igsf6	5.77952	7.09953	-2.49668	0.001504	immunoglobulin superfamily, member 6
1394020_at	chr7:65202128-65202952 (-) // 99.64 // q22		---	3.4145	4.73426	-2.49625	0.000814	---
1379812_at	chr8:51871518-51871950 (-) // 100.0 // q23		Nnmt	7.7389	9.05772	-2.49463	5.4e-05	nicotinamide N-methyltransferase
1393955_at	chrX:9720215-9720582 (-) // 89.87 // q12		Wdr44	7.25055	8.56769	-2.49173	0.000438	WD repeat domain 44
1388786_at	chr18:56544065-56544851 (-) // 100.0 // q12.1		---	7.31713	8.63358	-2.49053	0.00104	---
1375246_at	chr4:77478636-77479243 (-) // 96.49 // q24 /// chr8:114090958-114095733 (-) // 93.78 // q32		Ccdc72 /// LOC685117	11.5077	12.8241	-2.49046	0.000504	coiled-coil domain containing 72 /// hypothetical protein LOC685117
1393916_at	chr16:47750918-47751340 (+) // 69.48 // q11		---	2.74027	4.05644	-2.49003	0.004141	---
1397798_at	---		---	4.38181	5.69744	-2.48912	0.004414	---
1371899_at	chr3:59327652-59328205 (-) // 100.0 // q23		Prkra	7.69797	9.01222	-2.48673	3e-06	protein kinase, interferon inducible double stranded RNA dependent activator
1389310_at	chr7:129679045-129679777 (-) // 99.59 // q35		---	4.09783	5.41201	-2.48661	0.003463	---
1373894_at	chr9:104408541-104409083 (-) // 96.25 // q37		Rab31	7.7996	9.11365	-2.48639	0.000191	RAB31, member RAS oncogene family
1388776_at	chr8:114070601-114071304 (+) // 99.86 // q32		MGC94600	10.3598	11.6734	-2.4855	7e-06	scotin
1373923_at	chr5:2284600-2285178 (-) // 95.85 // q11		Rdh10	7.24638	8.55942	-2.48464	2e-05	Retinol dehydrogenase 10 (all-trans)
1376770_at	chr9:86123795-86124551 (+) // 97.35 // q35		Efhd1	7.08231	8.39509	-2.4842	0.000522	EF-hand domain family, member D1
1367574_at	chr17:87847238-87855767 (+) // 99.19 // q12.3		Vim	12.1411	13.4509	-2.47902	2.1e-05	vimentin
1385637_at	chr5:76021701-76022072 (-) // 90.24 // q24		Svep1	7.02117	8.32915	-2.47595	0.001578	Sushi, von Willebrand factor type A, EGF and pentraxin domain containing 1
1379347_at	chr7:28033838-28034747 (+) // 37.18 // q13		---	7.23681	8.54122	-2.46982	1.2e-05	---
1375015_at	---		---	4.41714	5.72148	-2.46971	0.000266	---
1372906_at	chr3:75634725-75635296 (-) // 94.63 // q24		RGD1309540	5.3448	6.64835	-2.46835	0.000533	similar to hypothetical protein MGC40841; similar to hypothetical protein MGC4707
1388825_at	chr10:97362571-97363337 (-) // 100.0 // q32.1		---	6.58926	7.8928	-2.46834	0.001566	---
1367540_at	chr6:101999869-102000212 (-) // 100.0 // q24		Zfyve26	6.66882	7.971	-2.466	0.000926	zinc finger, FYVE domain containing 26
1392932_at	chr1:69452967-69453454 (-) // 82.14 // q12		Leng8	5.19185	6.49314	-2.4645	2.4e-05	leukocyte receptor cluster (LRC) member 8
1379760_at	chr2:190044651-190045160 (-) // 99.8 // q34		Tnfaip8l2	5.31273	6.61307	-2.46286	0.003881	tumor necrosis factor, alpha-induced protein 8-like 2
1382440_at	chr12:11403177-11403736 (-) // 74.06 // p11		Daglb	6.49204	7.79212	-2.46242	0.001652	diacylglycerol lipase, beta
1385638_at	chr1:125278413-125278806 (-) // 95.85 // q31		---	5.16205	6.46165	-2.4616	3.1e-05	---
1376623_at	chr10:14304564-14318922 (-) // 100.0 // q12		Tmem204	6.20967	7.50691	-2.45758	0.004829	transmembrane protein 204
1398662_at	chr15:42733775-42734086 (+) // 94.51 // p12		Fam167a	2.55188	3.84689	-2.45378	0.004601	family with sequence similarity 167, member A
1390637_at	chr8:74442640-74443219 (+) // 100.0 // q24		---	5.00532	6.29668	-2.4476	0.002975	---
1376060_at	chr7:62714276-62714781 (+) // 91.94 // q22		---	4.62162	5.91291	-2.44748	1e-06	---
1392755_at	chr14:5306213-5306734 (-) // 92.32 // p22		Lrrc8c	6.9078	8.19888	-2.44711	0.001252	leucine rich repeat containing 8 family, member C
1391665_at	chr3:113518296-113519128 (+) // 99.88 // q36		---	4.12087	5.41018	-2.4441	0.005499	---
1387135_at	chr2:181527174-181537640 (-) // 97.44 // q34		Adam15	7.3401	8.62891	-2.44325	0.000185	a disintegrin and metallopeptidase domain 15 (metargidin)
1389746_at	chr10:90092993-90093571 (+) // 99.31 // q32.1		RGD1564228	6.58662	7.87331	-2.43967	0.00102	similar to Naglu
1398350_at	chr9:1231764-1232613 (+) // 85.49 // q11 /// chr2:76876844-76877683 (-) // 89.89 // q22 /// chr9:1049953-1050794 (-) // 85.85 // q11		Basp1	9.35423	10.6401	-2.43836	0.001146	brain abundant, membrane attached signal protein 1
1371711_at	chr18:26813879-26814756 (-) // 83.64 // p12		Reep5	8.67026	9.95617	-2.43835	0.000397	receptor accessory protein 5
1369204_at	chr3:143447696-143490278 (+) // 98.34 // q41		Hck	6.66878	7.9539	-2.43702	0.000808	hemopoietic cell kinase
1392508_at	chr16:60441681-60442694 (+) // 77.89 // q12.2		Thex1	4.33759	5.6223	-2.43633	0.005432	three prime histone mRNA exonuclease 1
1388456_at	chr2:182784662-182789499 (-) // 96.27 // q34		S100a1	6.37129	7.6546	-2.43396	9e-05	S100 calcium binding protein A1
1390801_at	chr1:228102009-228102637 (+) // 72.48 // q51		RGD1359349	5.30247	6.58559	-2.43365	4.4e-05	similar to hypothetical protein MGC34760
1371085_at	chr1:167345396-167345985 (-) // 90.19 // q33		Ascl3	2.23484	3.51692	-2.43189	0.000111	achaete-scute complex homolog 3 (Drosophila)
1390282_at	chr1:81008456-81009073 (-) // 99.84 // q21		Cyp2s1	2.58637	3.86765	-2.43055	0.00087	cytochrome P450, family 2, subfamily s, polypeptide 1
1379748_at	chr2_random:4150235-4150763 (+) // 87.86 //		H28	7.41537	8.6958	-2.42911	6.9e-05	Histocompatibility 28
1378825_a_at	chr2:182522971-182523436 (+) // 100.0 // q34		Dennd4b	5.79026	7.06972	-2.42748	0.000876	DENN/MADD domain containing 4B
1372706_at	chr2:27649189-27650711 (-) // 97.01 // q12		Hexb	9.57681	10.8545	-2.42457	0.003175	hexosaminidase B
1378824_at	chr4:61477931-61478397 (-) // 100.0 // q22		---	3.57359	4.85096	-2.42398	0.000218	---
1388335_at	chr13:88511574-88512181 (+) // 94.56 // q24		Tagln2	9.63847	10.9155	-2.42343	0.001398	transgelin 2
1389142_at	chr3:109748333-109752321 (+) // 96.09 // q35		Sqrdl	7.65863	8.93553	-2.42317	0.003324	sulfide quinone reductase-like (yeast)
1371575_at	chrX:83784873-83785831 (+) // 97.34 // q31		Msn	9.83538	11.1119	-2.42251	0.000113	Moesin
1390287_at	chr7:139408144-139412881 (-) // 99.16 // q36		Bin2 /// LOC685015	6.12222	7.39826	-2.42173	0.005334	bridging integrator 2 /// hypothetical protein LOC685015
1373050_at	chr14:46594873-46595476 (-) // 99.83 // p11		Tbc1d1	6.68931	7.96482	-2.42084	1.2e-05	TBC1 domain family, member 1
1376784_at	chr3:10084523-10085183 (-) // 85.35 // p12		Fnbp1	5.6701	6.94522	-2.42019	0.002567	Formin binding protein 1
1373911_at	chr2:143567577-143568339 (+) // 100.0 // q26		Postn	11.7972	13.0715	-2.4187	0.00109	periostin, osteoblast specific factor
1387982_at	chr5:83564052-83577735 (+) // 97.55 // q24		Tlr4	5.14395	6.41815	-2.41864	0.004026	toll-like receptor 4
1393776_at	chr7:113152424-113152800 (+) // 95.42 // q34		Ly6e	2.28978	3.5621	-2.41549	0.001061	Lymphocyte antigen 6 complex, locus E
1377750_at	chr16:2664221-2665059 (+) // 100.0 // p16		Arhgef3	8.30385	9.57536	-2.41415	0.000784	Rho guanine nucleotide exchange factor (GEF) 3
1388485_at	chr17:14294690-14295498 (+) // 91.07 // p14		Cxcl14	7.47363	8.74432	-2.41278	0.000619	chemokine (C-X-C motif) ligand 14
1374466_at	chr6:10099247-10100109 (+) // 89.18 // q12		---	5.00418	6.27018	-2.40493	0.004318	---
1390042_at	chr4:62259021-62259800 (+) // 99.87 // q22		Tmem140	7.46025	8.72528	-2.40332	0.00134	transmembrane protein 140
1395248_at	chr4:144377838-144379243 (+) // 95.1 // q41		Edem1	5.96027	7.22526	-2.40326	0.001726	ER degradation enhancer, mannosidase alpha-like 1
1376977_at	chr2:255759322-255759916 (+) // 100.0 // q45		Ptger3	5.92973	7.19454	-2.40295	0.001636	Prostaglandin E receptor 3 (subtype EP3)
1390441_at	chr7:101301380-101302348 (-) // 100.0 // q33		Asap1	2.60132	3.86213	-2.39629	0.003762	ArfGAP with SH3 domain, ankyrin repeat and PH domain 1
1383493_at	chrUn:51672250-51672893 (-) // 96.98 //		---	3.92132	5.18169	-2.39557	0.00463	---
1374448_at	chr5:60407160-60407931 (+) // 97.22 // q22		Reck	8.5624	9.82105	-2.39271	0.000208	reversion-inducing-cysteine-rich protein with kazal motifs
1384232_at	chr9:46918135-46918525 (+) // 94.19 // q22		---	6.00438	7.26244	-2.39174	0.003231	---
1376390_at	chr1:214057027-214057578 (+) // 99.82 // q43		Ms4a11	5.91658	7.17451	-2.39153	0.005252	membrane-spanning 4-domains, subfamily A, member 11
1389553_at	chr4:159473845-159474384 (+) // 83.76 // q42		Clec4a3	7.9689	9.22657	-2.3911	0.001433	C-type lectin domain family 4, member a3
1378027_at	chr11:55887205-55888121 (+) // 100.0 // q21		Pvrl3	5.79864	7.05438	-2.38789	4.9e-05	poliovirus receptor-related 3
1382159_at	chr1:177070880-177071517 (+) // 45.56 // q35		---	5.19254	6.44656	-2.38506	0.005389	---
1389554_at	chr1:125279907-125280406 (-) // 93.0 // q31		---	9.41018	10.6625	-2.38226	0.006067	---
1389613_at	chr14:43168595-43169424 (+) // 100.0 // p11		---	5.48145	6.73124	-2.37806	0.001719	---
1389911_at	chrUn:5903038-5903585 (-) // 84.94 //		Metrnl	8.10218	9.3514	-2.37713	0.000106	meteorin, glial cell differentiation regulator-like
1373624_at	chr4:183495325-183495951 (+) // 96.9 // q44 /// chr1:216195627-216196253 (-) // 88.85 // q43		---	5.95095	7.20007	-2.37696	0.000331	---
1373375_at	chr1:167519643-167520484 (-) // 99.88 // q33		Dennd5a	6.83241	8.08082	-2.37579	9e-06	DENN/MADD domain containing 5A
1374838_at	chr9:84336694-84337120 (+) // 93.33 // q35		Sp140	6.94743	8.19482	-2.37411	0.000904	SP140 nuclear body protein
1374702_at	chr7:36602284-36603277 (+) // 95.09 // q13		---	9.5519	10.7991	-2.37384	8e-06	---
1376319_at	chr4:13739658-13740339 (-) // 99.85 // q11		Sema3c	9.10095	10.3481	-2.37377	0.000118	sema domain, immunoglobulin domain (Ig), short basic domain, secreted, (semaphorin) 3C
1374591_at	chr5:94284079-94286657 (+) // 95.8 // q31		RGD1561090	5.7835	7.03061	-2.37365	0.000402	similar to protein tyrosine phosphatase, receptor type, D
1384461_at	chr2:219028720-219029114 (-) // 16.1 // q41		---	3.28095	4.52776	-2.37316	0.002379	---
1393605_at	chr2:205325935-205326505 (+) // 100.0 // q41		Vav3	6.18482	7.43139	-2.37276	0.001157	vav 3 guanine nucleotide exchange factor
1378140_at	chr15:40460318-40460922 (+) // 99.5 // p12		Arl11	7.86492	9.11148	-2.37274	0.00413	ADP-ribosylation factor-like 11
1387028_a_at	chr3:143086158-143087289 (+) // 99.56 // q41		Id1	7.53495	8.78106	-2.37201	0.00404	inhibitor of DNA binding 1
1367980_at	chr10:57746599-57847501 (+) // 98.65 // q24		Rabep1	6.21163	7.45698	-2.37076	0.004451	rabaptin, RAB GTPase binding effector protein 1
1367731_at	chr16:56333952-56336773 (+) // 94.08 // q12.1 /// chr5:172355868-172388183 (+) // 95.95 // q36 /// chr1:32049146-32051836 (-) // 91.62 // p11		Gnb1	9.06566	10.3107	-2.37019	0.00534	guanine nucleotide binding protein (G protein), beta polypeptide 1
1394569_at	chr19:38429998-38430446 (+) // 92.24 // q12		---	3.1756	4.42003	-2.36924	0.002684	---
1374705_at	chrX:36918703-36919799 (-) // 95.96 // q14		Col4a5	7.42027	8.66465	-2.36918	0.000315	collagen, type IV, alpha 5
1381410_a_at	chr4:126276115-126276387 (+) // 43.17 // q34		Fgd5	5.47149	6.71535	-2.36831	0.002003	FYVE, RhoGEF and PH domain containing 5
1380365_at	---		---	2.73021	3.96952	-2.36084	0.001431	---
1393439_a_at	chr2:79417927-79419614 (+) // 95.82 // q22		Ankh	7.00798	8.24626	-2.35917	0.000968	ankylosis, progressive homolog (mouse)
1384544_at	chr4:30000504-30000845 (-) // 94.18 // q13		Pon3	6.21095	7.44842	-2.35783	2.4e-05	paraoxonase 3
1395651_at	chr2:190966104-190966475 (+) // 94.63 // q34		---	4.86313	6.09922	-2.3556	0.00539	---
1372515_at	chr1:154176143-154176965 (+) // 99.88 // q32		---	4.47363	5.70881	-2.3541	0.000611	---
1373746_at	chr4:62266684-62267174 (-) // 99.8 // q22		Wdr91	5.18728	6.41696	-2.34514	0.000427	WD repeat domain 91
1373595_at	chr4:125670970-125671834 (+) // 100.0 // q34		Tmem43	8.71219	9.94129	-2.34419	0.001643	transmembrane protein 43
1387112_at	chrX:124488626-124503643 (+) // 98.36 // q35		Plp1	3.46594	4.69497	-2.34409	0.000476	proteolipid protein 1
1388784_at	chr18:57106571-57107298 (+) // 100.0 // q12.1		Csf1r	9.17476	10.4033	-2.34325	0.000282	colony stimulating factor 1 receptor
1371988_at	chr20:32581243-32581931 (-) // 95.49 // q11		Man1a1	10.1553	11.382	-2.34042	1.4e-05	mannosidase, alpha, class 1A, member 1
1387206_at	chr18:12421062-12478276 (-) // 89.08 // p12		B4galt6	6.79535	8.02153	-2.33946	0.000281	UDP-Gal:betaGlcNAc beta 1,4-galactosyltransferase, polypeptide 6
1376100_at	chr18:63928962-63929417 (+) // 100.0 // q12.1		Tubb6	8.15049	9.37661	-2.33938	0.000207	tubulin, beta 6
1374830_at	chr17:84115428-84115897 (-) // 96.47 // q12.3		---	6.10731	7.33316	-2.33893	0.000449	---
1379934_at	chr17:66567762-66568573 (-) // 99.75 // q12.1		---	6.13777	7.36342	-2.33861	0.00175	---
1368911_at	chr4:180144006-180149935 (-) // 98.69 // q44		Kcnj8	3.15023	4.37569	-2.3383	0.002719	potassium inwardly-rectifying channel, subfamily J, member 8
1392980_at	chr11:30252543-30252937 (+) // 95.86 // q11		Tiam1	5.27137	6.49551	-2.33616	0.003241	T-cell lymphoma invasion and metastasis 1
1374078_at	chr3:76757601-76758327 (+) // 95.85 // q24		RGD1560612	5.57377	6.79538	-2.33208	0.00459	similar to PHF21A protein
1376886_at	chr10:36383540-36384482 (-) // 99.89 // q22		---	5.31734	6.53771	-2.33005	0.001585	---
1390312_at	chr4:28138249-28138780 (-) // 99.81 // q13 /// chr4:28011964-28012500 (-) // 94.54 // q13 /// chr4:28081313-28181042 (-) // 94.92 // q13		LOC500013 /// RGD1561472 /// Samd9l	6.07853	7.29515	-2.32402	0.000347	similar to sterile alpha motif domain containing 9-like /// similar to mKIAA2005 protein /// sterile alpha motif domain containing 9-like
1373669_at	chr14:41067177-41067563 (+) // 91.04 // p11		Gnpda2	4.55819	5.77308	-2.32122	0.001684	glucosamine-6-phosphate deaminase 2
1393375_at	chr8:127025413-127025765 (-) // 15.58 // q32		---	5.66819	6.88204	-2.31956	0.000944	---
1391961_a_at	chr6:137342499-137343128 (+) // 48.17 // q32		---	7.35486	8.56769	-2.31792	0.006283	---
1375646_at	chr13:94136645-94137181 (+) // 99.81 // q26		Efcab2	3.63652	4.84676	-2.31376	0.000724	EF-hand calcium binding domain 2
1375633_at	chr20:3498931-3499330 (-) // 97.56 // p12		Clic1	10.0003	11.2099	-2.31278	6.3e-05	chloride intracellular channel 1
1386934_at	chrX:159571196-159580090 (+) // 84.47 // q37		Slc6a8	6.09946	7.30852	-2.31187	7.2e-05	solute carrier family 6 (neurotransmitter transporter, creatine), member 8
1393252_at	chr7:123286989-123287317 (-) // 75.48 // q34		---	9.73044	10.9394	-2.31172	0.004955	---
1390832_at	chr7:31763694-31764365 (+) // 100.0 // q13		Tmcc3	11.0638	12.2723	-2.31099	0.000193	transmembrane and coiled-coil domain family 3
1371592_at	chr8:61381311-61382013 (-) // 99.86 // q24		Csk	7.9047	9.11316	-2.31091	0.000482	c-src tyrosine kinase
1393242_at	chr10:15667576-15668187 (-) // 88.24 // q12		RGD1310922	7.82765	9.0355	-2.30993	0.004758	similar to chromosome 16 open reading frame 33; minus -99 protein
1390708_at	---		---	4.19833	5.39994	-2.29996	0.001635	---
1382271_at	chr6:124822037-124822696 (-) // 96.21 // q32		Rps6ka5	4.04989	5.25035	-2.29814	0.000163	ribosomal protein S6 kinase, polypeptide 5
1368295_at	chr1:156992206-157028887 (-) // 94.33 // q32		Slco2b1	7.30026	8.49975	-2.29658	0.000632	solute carrier organic anion transporter family, member 2b1
1387074_at	chr13:57890925-57894472 (-) // 98.96 // q21		Rgs2	8.52867	9.72676	-2.29436	8.9e-05	regulator of G-protein signaling 2
1385100_at	chr2:26878412-26878892 (+) // 100.0 // q12		---	3.88012	5.07775	-2.29362	0.005246	---
1398370_at	chr20:11746900-11747293 (+) // 95.39 // p12		Adarb1	5.70504	6.90226	-2.29297	0.000747	adenosine deaminase, RNA-specific, B1
1375582_at	chr2:98552208-98552571 (-) // 95.26 // q24		Zfhx4	3.60478	4.79887	-2.28801	0.003888	zinc finger homeobox 4
1390553_at	chr9:45848652-45849177 (-) // 69.94 // q22		Tmem194b	2.6928	3.88598	-2.28656	0.003551	transmembrane protein 194B
1376265_at	chr4:25052618-25053801 (+) // 86.89 // q12		Steap2	6.78998	7.98184	-2.28446	0.001448	six transmembrane epithelial antigen of the prostate 2
1387148_at	chrX_random:1332460-1339512 (+) // 98.72 //		Gprasp1	6.27516	7.4653	-2.28174	0.002094	G protein-coupled receptor associated sorting protein 1
1372583_at	chr4:185848072-185849145 (-) // 99.81 // q44		---	4.60333	5.79279	-2.28067	0.003303	---
1372478_at	chr8:119175172-119181206 (-) // 56.53 // q32		Cmtm7	8.67098	9.85983	-2.27971	1.5e-05	CKLF-like MARVEL transmembrane domain containing 7
1390141_at	chr1:34873832-34881138 (+) // 97.65 // p11		Mthfd1l	2.38877	3.57722	-2.27908	0.004124	methylenetetrahydrofolate dehydrogenase (NADP+ dependent) 1-like
1388837_at	chr8:20451100-20451578 (+) // 87.07 // q13		Slc44a2	7.87354	9.06066	-2.27698	4.6e-05	solute carrier family 44, member 2
1376801_at	chr20:5773533-5774542 (-) // 99.5 // p12		RGD1564450	5.51853	6.70506	-2.27604	0.001141	RGD1564450
1381968_at	chr13:81502759-81503757 (+) // 82.36 // q23		Creg1	8.33322	9.51835	-2.27383	0.000317	cellular repressor of E1A-stimulated genes 1
1382008_at	chr1:237637099-237639629 (-) // 100.0 // q52		RGD1309804	6.98974	8.17472	-2.27361	0.001517	similar to hypothetical protein FLJ11218
1369186_at	chr8:2027975-2036856 (+) // 97.06 // q11		Casp1	8.05527	9.23973	-2.27279	0.002997	caspase 1
1379563_at	chr4:56417447-56418694 (+) // 100.0 // q22		Irf5	5.17155	6.35569	-2.27228	0.001326	interferon regulatory factor 5
1368700_at	chr9:54207541-54546228 (+) // 97.27 // q31		Plcl1	4.5129	5.697	-2.27222	0.000813	phospholipase C-like 1
1388137_a_at	chr6:1144517-1150714 (-) // 98.16 // q11		Fez2	7.34256	8.52617	-2.27145	0.001678	fasciculation and elongation protein zeta 2 (zygin II)
1388760_at	chr4:61481542-61482638 (-) // 96.14 // q22		Slc35b4	6.61166	7.79504	-2.27108	0.000472	solute carrier family 35, member B4
1368542_at	chr19:20475863-20739238 (+) // 95.46 // p11		Zfp423	6.03947	7.22114	-2.26839	0.002898	zinc finger protein 423
1383457_at	chr13:44918843-44919640 (-) // 74.88 // q13		---	5.09698	6.27837	-2.26797	0.001558	---
1380126_at	chr15:50562053-50562626 (-) // 86.39 // p11		---	2.38201	3.5629	-2.26716	0.0005	---
1376006_at	chr10:98929960-98930749 (-) // 100.0 // q32.1		---	8.18814	9.3689	-2.26696	0.000823	---
1374648_at	chr3:55846335-55846969 (-) // 100.0 // q22		Gpr155	5.7982	6.97886	-2.26682	1e-06	G protein-coupled receptor 155
1383863_at	chr3:89367200-89367683 (+) // 98.76 // q32		Lmo2	7.1232	8.30325	-2.26585	0.001898	LIM domain only 2
1374831_at	chr1:201126896-201127374 (+) // 99.79 // q41		Athl1	4.89748	6.0759	-2.26328	0.006253	ATH1, acid trehalase-like 1 (yeast)
1372294_at	chr6:47913392-47914112 (+) // 100.0 // q16		Pxdn	9.59086	10.7683	-2.26174	0.001442	peroxidasin homolog (Drosophila)
1386865_at	chr14:6766346-6797580 (+) // 97.57 // p22		Sparcl1	9.19686	10.3743	-2.26174	0.000699	SPARC-like 1 (hevin)
1371500_at	chr1:82385952-82388668 (-) // 98.93 // q21		Ltbp4	5.93815	7.11329	-2.25815	0.000101	latent transforming growth factor beta binding protein 4
1371044_at	chr2:104339914-104372292 (-) // 97.33 // q24		Pde7a	6.74266	7.91531	-2.25425	0.00164	phosphodiesterase 7A
1372065_at	chr14:17198269-17210094 (-) // 97.11 // p22		Art3	7.51331	8.68501	-2.25277	0.001597	ADP-ribosyltransferase 3
1370963_at	chr10:54319302-54403874 (+) // 83.06 // q24		Gas7	6.50274	7.67243	-2.24962	0.000113	growth arrest specific 7
1376673_at	chr17:60175312-60176225 (-) // 98.91 // q12.1		---	8.38082	9.54598	-2.24257	0.005369	---
1378154_at	chr1:212485375-212485960 (+) // 7.18 // q43		---	2.7296	3.89396	-2.24133	0.00549	---
1377113_at	chr12:7960799-7961192 (+) // 66.34 // p11		---	5.11623	6.28005	-2.2405	0.000917	---
1378258_at	chr17:84113750-84114227 (-) // 97.54 // q12.3		---	4.77949	5.94311	-2.24018	0.000836	---
1369105_a_at	chr20:36655522-36750474 (+) // 96.64 // q11		Pkib	7.18653	8.34865	-2.23786	0.003961	protein kinase inhibitor beta, (cAMP-dependent, catalytic) inhibitor beta
1386908_at	chr2:2888604-2899223 (+) // 94.43 // q11		Glrx1	8.80616	9.96816	-2.23769	0.001896	glutaredoxin 1 (thioltransferase)
1380445_at	---		---	6.85806	8.01856	-2.23535	8.4e-05	---
1370088_at	chr8:38842838-38852080 (-) // 100.0 // q21		Spa17	2.26345	3.42078	-2.23044	0.000526	sperm autoantigenic protein 17
1372748_at	chr8:95110168-95111174 (-) // 99.9 // q31		Tbc1d2b	6.89888	8.05521	-2.22889	5e-06	TBC1 domain family, member 2B
1377675_at	chr13:75494982-75495823 (+) // 82.16 // q22		---	7.09945	8.25502	-2.22773	4.7e-05	---
1375911_at	chr3:120301115-120301910 (-) // 82.24 // q36		RGD735140	6.11249	7.26803	-2.22767	0.000405	hypothetical protein LK44
1368544_a_at	chrM:6236-6921 (+) // 31.92 // /// chr19:35094838-35096032 (+) // 59.0 // q11		Nol3	4.40172	5.55655	-2.22658	0.006069	nucleolar protein 3 (apoptosis repressor with CARD domain)
1370469_at	chr13:48094118-48105717 (+) // 90.68 // q13		Ptpn7	3.5984	4.7501	-2.22177	0.002479	protein tyrosine phosphatase, non-receptor type 7
1370973_at	chr3:48633173-48710728 (-) // 97.92 // q21		Scn7a	6.23752	7.38763	-2.2193	0.004058	sodium channel, voltage-gated, type VII, alpha
1389220_at	chr1:260203713-260217666 (-) // 100.0 // q55		LOC682679	7.28479	8.43463	-2.21889	0.00202	hypothetical protein LOC682679
1373036_at	chr18:58104871-58105869 (-) // 97.54 // q12.1		RGD1561455	6.28351	7.43003	-2.21379	0.000698	similar to Ras GTPase-activating-like protein IQGAP2
1378434_at	chr18:75724315-75724951 (-) // 19.89 // q12.3		---	3.93385	5.07943	-2.21236	0.003304	---
1382745_at	---		---	3.77762	4.9225	-2.21127	0.004066	---
1375221_at	chr3:122591525-122592883 (-) // 99.41 // q36		Txndc13	7.58418	8.72864	-2.21064	3.2e-05	thioredoxin domain containing 13
1373260_at	---		---	6.5669	7.70663	-2.20339	2.6e-05	---
1379462_at	chr10:65186506-65187426 (-) // 89.03 // q25		Ksr1	3.18784	4.32559	-2.20038	6.5e-05	kinase suppressor of ras 1
1397750_at	chrX:56718756-56719139 (-) // 93.19 // q21		---	9.20998	10.3476	-2.20019	0.00276	---
1386879_at	chr15:23327070-23339008 (+) // 99.89 // p14		Lgals3	12.0079	13.1455	-2.20007	0.000991	lectin, galactoside-binding, soluble, 3
1389617_at	chr7:30280836-30281532 (-) // 91.86 // q13		Elk3	8.10215	9.23771	-2.19704	0.001087	ELK3, member of ETS oncogene family
1373049_at	chr9:97235487-97236239 (+) // 100.0 // q36		RGD1562136	7.5265	8.65939	-2.19297	0.001675	similar to D1Ertd622e protein
1383321_at	chr12:27585144-27585658 (-) // 90.99 // q13		Tpst1	7.09457	8.22666	-2.19177	0.000145	tyrosylprotein sulfotransferase 1
1376969_at	chr3:119793179-119793792 (-) // 99.67 // q36		---	5.37121	6.5018	-2.18948	0.002656	---
1383708_at	chr15:109050234-109051029 (+) // 73.35 // q25		Itgbl1	6.99007	8.12065	-2.18947	0.001868	integrin, beta-like 1
1380425_at	chr13:68830491-68830904 (+) // 78.21 // q21		Rnasel	7.18387	8.31406	-2.18888	0.000874	Ribonuclease L (2',5'-oligoisoadenylate synthetase-dependent)
1395393_at	chr12:33376214-33376764 (-) // 39.61 // q15 /// chr5:24520703-24521283 (-) // 9.51 // q13		---	5.54791	6.67698	-2.18717	0.001489	---
1372468_at	chr19:26108067-26109018 (+) // 99.74 // q11		Cd97	8.04261	9.17165	-2.18713	0.000585	CD97 molecule
1368080_at	chr15:60451839-60452229 (-) // 41.94 // q12		Rgc32	8.24388	9.37235	-2.18626	0.003194	response gene to complement 32
1374730_at	chr1:85365368-85369225 (+) // 97.8 // q21		Tyrobp	8.9258	10.054	-2.18584	0.002554	Tyro protein tyrosine kinase binding protein
1370862_at	chr1:79003632-79005597 (-) // 94.03 // q21		Apoe	12.3233	13.451	-2.1851	0.000736	apolipoprotein E
1380327_at	chr7:59311832-59312307 (-) // 75.84 // q22		---	5.9025	7.02982	-2.18453	4.2e-05	---
1375036_at	chr10:4300619-4301029 (-) // 96.02 // q11		---	5.5015	6.62657	-2.18112	0.005813	---
1380690_at	chr3:54914426-54915022 (+) // 56.95 // q22		---	6.53616	7.65763	-2.17568	0.001337	---
1373051_at	chr9:23510495-23511397 (+) // 100.0 // q13		Lmbrd1	9.76229	10.8818	-2.17271	1.2e-05	LMBR1 domain containing 1
1368054_at	chr2:180595728-180616354 (-) // 98.71 // q34		Lmna	7.65051	8.76996	-2.17264	0.000125	lamin A
1373226_at	chr3:3353682-3354216 (-) // 99.81 // p13		RGD1308019	5.44944	6.56701	-2.16981	0.001171	similar to hypothetical protein FLJ20245
1371951_at	chr9:42319565-42320051 (-) // 94.35 // q22		Fhl2	5.74595	6.86176	-2.16716	0.000605	four and a half LIM domains 2
1373577_at	chr19:58487799-58489739 (+) // 97.63 // q12		Nrp1	8.43887	9.55395	-2.16607	7e-06	Neuropilin 1
1383665_at	---		Lpin2	7.08749	8.20204	-2.16528	0.002529	lipin 2
1372904_at	chr7:10537562-10538163 (+) // 82.36 // q11		Mobkl2a	7.32783	8.44093	-2.1631	0.000252	MOB1, Mps One Binder kinase activator-like 2A (yeast)
1372390_at	chr1:65528019-65528461 (+) // 64.86 // q12		Apeg3	10.5992	11.7115	-2.16189	1e-06	Antisense paternally expressed gene 3
1369310_at	chr2:76877615-76927721 (-) // 80.29 // q22		Basp1	5.82752	6.9385	-2.15993	0.002521	brain abundant, membrane attached signal protein 1
1375848_at	chr4:30033223-30034031 (-) // 97.03 // q13		Pon2	8.94621	10.0569	-2.15945	0.000179	paraoxonase 2
1372308_at	chr7:104463961-104464815 (-) // 99.88 // q33		---	6.46928	7.57747	-2.15574	0.00073	---
1374537_at	chr1:120599452-120600212 (+) // 100.0 // q22		Chsy1	7.64631	8.75391	-2.15488	0.001305	chondroitin sulfate synthase 1
1370244_at	chr17:6288012-6294824 (+) // 83.14 // p14		Ctsl1	11.9882	13.0945	-2.15292	5.9e-05	cathepsin L1
1382404_at	chr18:12750770-12751425 (+) // 98.63 // p12		---	7.3336	8.43983	-2.15282	0.000469	---
1382978_at	chr1:58899113-58899543 (+) // 97.2 // q12 /// chr5:165697384-165697813 (-) // 100.0 // q36		---	6.26878	7.37385	-2.15108	0.001606	---
1388524_at	chr17:13809385-13810110 (-) // 99.72 // p14		---	6.70756	7.81177	-2.1498	0.001946	---
1390155_at	chr15:18846509-18874038 (-) // 91.28 // p14		Abhd6	5.00947	6.11346	-2.14948	0.005558	abhydrolase domain containing 6
1377185_at	chr6:101599753-101600173 (-) // 98.13 // q24		RGD1562622	7.79406	8.89629	-2.14686	0.000157	similar to RIKEN cDNA 6330442E10 gene
1373642_at	chr2:180481677-180482238 (+) // 99.64 // q34		Paqr6	4.50193	5.60362	-2.14607	0.002511	progestin and adipoQ receptor family member VI
1390674_at	chr5:169621713-169622230 (-) // 100.0 // q36		---	4.97909	6.07928	-2.14382	0.003068	---
1381564_at	chr14:2776852-2789138 (+) // 93.59 // p22		Glmn	6.70721	7.80602	-2.14179	3.6e-05	glomulin, FKBP associated protein
1373419_at	chr15:14448456-14449294 (-) // 99.76 // p16		Ptprg	5.92869	7.02432	-2.13707	0.000216	Protein tyrosine phosphatase, receptor type, G
1368434_at	chr16:23855543-23858154 (-) // 92.88 // p14		Nat1	5.21028	6.30441	-2.13484	0.001936	N-acetyltransferase 1 (arylamine N-acetyltransferase)
1393421_at	chr3:145061543-145062062 (-) // 99.62 // q41		Pxmp4	2.43759	3.53138	-2.13434	0.004563	peroxisomal membrane protein 4
1383227_at	---		LOC688311	5.87527	6.96874	-2.13387	0.000138	similar to ADP-ribosylation factor-like 1
1386962_at	chr3:123706312-124077381 (+) // 97.15 // q36		Plcb4	9.02416	10.1173	-2.13344	0.000941	phospholipase C, beta 4
1384292_at	chr4:117242749-117243115 (-) // 95.31 // q34		Dok1	6.27171	7.36419	-2.13241	0.00076	docking protein 1
1386721_at	chr15:2356280-2356637 (+) // 98.35 // p16		Znf503	9.07315	10.1654	-2.1321	0.000191	zinc finger protein 503
1389568_at	chr1:252454944-252455519 (-) // 99.65 // q54		Calhm2	5.88002	6.97139	-2.13076	0.000166	calcium homeostasis modulator 2
1386880_at	chr18:71587258-71632611 (+) // 95.78 // q12.3		Acaa2	8.35518	9.44608	-2.13007	0.001727	acetyl-Coenzyme A acyltransferase 2
1372864_at	chr11:67289618-67290324 (-) // 95.14 // q22		---	3.02252	4.11321	-2.12977	0.000294	---
1391435_at	chr3:155871936-155872729 (-) // 95.79 // q42		Pltp	9.23384	10.3244	-2.12954	0.00072	phospholipid transfer protein
1375953_at	chr18:61761703-61762211 (+) // 66.14 // q12.1		---	6.78151	7.87089	-2.12782	0.006211	---
1377772_at	chr5:65356703-65357296 (+) // 90.88 // q22		Tmeff1	2.43713	3.52637	-2.12762	0.002223	transmembrane protein with EGF-like and two follistatin-like domains 1
1380559_at	chr11:80476234-80478176 (-) // 77.37 // q23		---	2.36838	3.4543	-2.12273	0.005211	---
1385064_at	chr5:139557121-139557614 (+) // 98.0 // q36		Lao1	4.41249	5.4972	-2.12096	0.000249	L-amino acid oxidase 1
1371924_at	chr2:198958478-198959336 (-) // 93.3 // q34		Olfml3	6.40295	7.48631	-2.11898	0.003912	olfactomedin-like 3
1398369_at	chr1:131359926-131360513 (+) // 99.66 // q31		Akap13	7.97635	9.05949	-2.11864	7e-06	A kinase (PRKA) anchor protein 13
1372250_at	chr3:155509770-155511899 (+) // 97.83 // q42		Dbndd2	7.3524	8.43369	-2.11592	6.4e-05	dysbindin (dystrobrevin binding protein 1) domain containing 2
1378243_at	chr14:103167549-103168047 (+) // 84.54 // q22		Tmem17	5.77543	6.8549	-2.11326	0.004096	transmembrane protein 17
1383574_at	chr20:32583455-32583959 (-) // 96.17 // q11		Man1a1	7.69709	8.77535	-2.11147	0.000157	mannosidase, alpha, class 1A, member 1
1387566_at	chr13:64135723-64280803 (-) // 97.69 // q21		Pla2g4a	6.84726	7.9232	-2.10809	0.003969	phospholipase A2, group IVA (cytosolic, calcium-dependent)
1373196_at	chr16:55272535-55272966 (-) // 93.11 // q12.1		Efha2	5.36988	6.44523	-2.10723	0.005487	EF hand domain family, member A2
1369590_a_at	chr7:67247757-67252564 (+) // 97.64 // q22		Ddit3	5.6846	6.75989	-2.10714	0.000577	DNA-damage inducible transcript 3
1376645_at	chr12:6104383-6105019 (-) // 80.8 // p11		RGD1307396	9.081	10.1555	-2.10603	0.001371	similar to RIKEN cDNA 6330406I15
1383001_at	chr6:50626378-50626767 (+) // 98.23 // q16		RGD1560812	5.49919	6.57286	-2.10479	0.000366	RGD1560812
1379177_at	chr10:71531278-71531624 (-) // 70.8 // q26		Mmp28	4.71063	5.7836	-2.10376	0.004508	matrix metallopeptidase 28 (epilysin)
1390450_a_at	chr17:20987028-20987803 (-) // 99.61 // p14		Ogn	8.42216	9.49372	-2.10171	0.001385	osteoglycin
1373777_at	chr13:68812523-68812911 (+) // 91.29 // q21		---	4.91652	5.98794	-2.1015	0.001824	---
1379104_at	chr3:140448085-140448435 (+) // 95.37 // q41		---	7.16461	8.23534	-2.1005	0.000224	---
1397734_at	chr3:55445634-55446073 (-) // 91.9 // q22		---	3.92978	4.99893	-2.0982	0.002182	---
1386552_at	chr2:123951959-123952437 (+) // 91.84 // q25		---	2.67106	3.73992	-2.09777	0.003909	---
1390837_at	chr11:17443178-17443800 (-) // 86.77 // q11		---	6.84934	7.918	-2.09748	0.000181	---
1372868_at	chr13:71849591-71851091 (-) // 91.71 // q22		Tor3a	5.17628	6.24491	-2.09744	1.1e-05	torsin family 3, member A
1378685_at	chr9:63436235-63436745 (-) // 99.41 // q32		LOC689836	5.08693	6.15554	-2.0974	0.000448	hypothetical protein LOC689836
1389050_at	chr10:91031208-91031889 (-) // 90.16 // q32.1		Dusp3	8.09444	9.16246	-2.09655	2.7e-05	Dual specificity phosphatase 3
1382452_at	chr9:47373043-47373555 (-) // 81.9 // q22		Sdpr	8.81988	9.88744	-2.09588	0.004512	serum deprivation response
1392105_at	chr1:7981853-7982343 (-) // 100.0 // p13		---	6.01017	7.07691	-2.09469	6.9e-05	---
1398380_at	chr5:172626375-172626908 (-) // 96.73 // q36		Vwa1	8.10107	9.16745	-2.09417	0.006433	von Willebrand factor A domain containing 1
1373843_at	chr5:75858431-75858868 (+) // 88.49 // q24		---	7.93351	8.99911	-2.09303	0.000637	---
1369268_at	chr13:107191621-107223850 (-) // 99.58 // q27		Atf3	6.095	7.16045	-2.09283	0.000515	activating transcription factor 3
1383817_at	chr14:103524240-103525044 (+) // 96.05 // q22		---	2.24534	3.31063	-2.09259	0.00353	---
1372132_at	chr18:81215852-81217823 (-) // 98.37 // q12.3		Cndp2	7.70338	8.7683	-2.09206	0.000222	CNDP dipeptidase 2 (metallopeptidase M20 family)
1375686_at	chr9:57089457-57092669 (-) // 95.37 // q31		Ppil3	7.00156	8.06632	-2.09181	0.004063	peptidylprolyl isomerase (cyclophilin)-like 3
1383229_at	chr7:11203901-11205125 (-) // 97.36 // q11		Abca7	5.42769	6.49026	-2.08865	0.001161	ATP-binding cassette, sub-family A (ABC1), member 7
1387369_at	chr1_random:3319910-3363832 (+) // 55.2 //		Exoc6	5.45313	6.51406	-2.08628	0.004539	exocyst complex component 6
1386344_at	chr2:79418705-79419090 (+) // 99.74 // q22		Ankh	7.92996	8.99051	-2.08573	5.9e-05	Ankylosis, progressive homolog (mouse)
1374222_at	chr1:203868775-203876174 (+) // 97.67 // q41		Slc22a18	5.13423	6.19259	-2.08256	0.006513	solute carrier family 22, member 18
1387757_at	chr9:23436786-23510682 (+) // 94.64 // q13		Lmbrd1	6.80557	7.86264	-2.0807	0.002078	LMBR1 domain containing 1
1390647_at	chr4:9849807-9850367 (+) // 99.82 // q11		Phtf2	7.39429	8.45101	-2.08019	0.000104	putative homeodomain transcription factor 2
1390022_at	chr13:67763741-67764261 (+) // 94.55 // q21 /// chr12:22798379-22798918 (-) // 92.73 // q12		Arpc5	11.0956	12.1517	-2.07924	0.000149	actin related protein 2/3 complex, subunit 5
1377340_at	chr4:28806687-28807196 (-) // 100.0 // q13		Tfpi2	6.13794	7.19393	-2.07914	0.00246	tissue factor pathway inhibitor 2
1368342_at	chr1:168533491-168568295 (+) // 94.3 // q33		Ampd3	6.40614	7.45804	-2.07326	0.002783	adenosine monophosphate deaminase 3
1367922_at	chr6:41882429-41930755 (-) // 95.08 // q16		Adam17	8.47316	9.52498	-2.07315	0.004894	ADAM metallopeptidase domain 17
1390207_at	chr15:36720008-36720644 (-) // 100.0 // p12		Lats2	8.70329	9.75481	-2.07271	0.001075	large tumor suppressor 2
1390033_at	chr13:89538566-89539191 (-) // 98.56 // q24		Cadm3	6.04431	7.09538	-2.07207	0.002366	cell adhesion molecule 3
1389619_at	chr13:48378300-48378952 (-) // 81.9 // q13		---	3.28624	4.33612	-2.07036	0.000166	---
1368050_at	chr2:155757090-155769633 (-) // 98.86 // q31		Ccnl1	8.1382	9.18776	-2.0699	0.000214	cyclin L1
1386913_at	chr5:162142246-162175921 (-) // 99.52 // q36		Pdpn	8.05785	9.10679	-2.06901	0.001391	podoplanin
1378699_at	chr7:80494371-80499655 (+) // 100.0 // q31		Pkhd1l1	3.14219	4.18958	-2.0668	0.005604	polycystic kidney and hepatic disease 1-like 1
1384165_at	chr2:26078917-26079353 (+) // 59.22 // q12		---	2.25225	3.29911	-2.06603	0.004397	---
1388876_at	chr20:32009165-32010111 (+) // 86.42 // q11		---	2.99723	4.04396	-2.06584	1e-06	---
1367894_at	chr4:2577251-2585682 (-) // 98.9 // q11 /// chr4:66162001-66164796 (-) // 96.25 // q22		Insig1	7.98986	9.03646	-2.06566	0.000915	insulin induced gene 1
1376073_at	chr6:115431168-115432257 (-) // 99.91 // q31		Sel1l	5.90728	6.951	-2.06154	0.006426	sel-1 suppressor of lin-12-like (C. elegans)
1370829_at	chr6:99427955-99511371 (+) // 98.26 // q24		Fntb	6.17085	7.21416	-2.06096	0.005639	farnesyltransferase, CAAX box, beta
1384889_at	chr6:92126469-92127014 (-) // 99.82 // q24		---	6.47524	7.51678	-2.05842	0.002753	---
1387871_at	chr1:208133873-208138146 (+) // 93.45 // q43 /// chr8:113065188-113066294 (-) // 57.03 // q32		Cfl1 /// LOC502589 /// LOC688430 /// RGD1563644	6.01904	7.05983	-2.05735	0.000183	cofilin 1, non-muscle /// similar to Cofilin-1 (Cofilin, non-muscle isoform) /// similar to Cofilin-1 (Cofilin, non-muscle isoform) /// similar to Cofilin, non-muscle isoform (Cofilin-1)
1383129_at	chr2:258127336-258128970 (+) // 92.31 // q45		Gpr177	7.11527	8.15594	-2.05717	0.000555	G protein-coupled receptor 177
1399062_at	chr2:39265631-39266539 (+) // 100.0 // q14		---	8.95539	9.99568	-2.05664	0.001429	---
1383616_at	chr11:31396648-31397072 (+) // 71.82 // q11		Il10rb	8.6434	9.68334	-2.05614	3.1e-05	interleukin 10 receptor, beta
1397184_at	chr1:29411082-29412624 (-) // 95.84 // p11		RGD1307525	2.96716	4.00709	-2.05613	0.004405	similar to intracellular protein transport like (XM453)
1377963_at	chr1:189716305-189716751 (-) // 70.87 // q37		---	4.21772	5.25717	-2.05544	0.005695	---
1393676_at	chr4:134000918-134001438 (-) // 96.64 // q34		---	2.5267	3.56525	-2.05417	0.005344	---
1389700_at	chr8:101613646-101614158 (-) // 89.89 // q31		---	6.02209	7.06039	-2.05382	0.003503	---
1372327_at	chr3:112386326-112386869 (-) // 96.87 // q36		Myef2	6.09246	7.13002	-2.05274	0.00298	myelin expression factor 2
1375066_at	chr1:202599704-202600071 (-) // 95.32 // q41		RGD1563319	2.91906	3.95636	-2.0524	0.001171	similar to RIKEN cDNA 6330512M04 gene
1388427_at	chr5:172701984-172702607 (+) // 99.84 // q36		Mxra8	7.08596	8.12247	-2.05125	0.005265	matrix-remodelling associated 8
1377619_at	chr18:25319680-25322454 (+) // 99.31 // p12		Wdr36	5.92167	6.95578	-2.04786	0.000265	WD repeat domain 36
1398398_at	chr4:80531481-80532538 (-) // 95.65 // q24		Hoxa10	4.46787	5.49998	-2.04501	0.006696	homeo box A10
1390378_at	---		---	6.47469	7.50676	-2.04495	0.002004	---
1368829_at	chr3:112607811-112804118 (-) // 99.65 // q36		Fbn1	9.06608	10.0971	-2.04344	0.003601	fibrillin 1
1372246_at	chr13:83061085-83062198 (+) // 95.95 // q24 /// chr1:222182632-222229764 (-) // 98.33 // q43		Ostf1	9.98841	11.0188	-2.04255	0.000442	osteoclast stimulating factor 1
1399065_at	chr8:69918954-69919584 (+) // 100.0 // q24 /// chrUn:71795133-71795763 (-) // 100.0 //		Rbpms2	4.82732	5.85461	-2.0382	0.001167	RNA binding protein with multiple splicing 2
1372743_at	chr1:213566189-213567193 (+) // 89.32 // q43 /// chr3:132778638-132782071 (-) // 98.14 // q41		Snx5	9.61624	10.641	-2.03468	6.5e-05	sorting nexin 5
1379854_at	chr8:122173152-122173386 (+) // 97.91 // q32		Abhd5	4.74436	5.76897	-2.03441	0.006424	abhydrolase domain containing 5
1391372_at	chr3:159391964-159392310 (-) // 73.0 // q42		---	5.74545	6.76778	-2.0312	0.004652	---
1391649_a_at	chr20_random:203964-204504 (+) // 100.0 //		---	6.85911	7.88121	-2.03088	0.000137	---
1373152_at	chr1:146081556-146082287 (-) // 98.11 // q32		Prss23	8.93038	9.95066	-2.02832	8e-06	protease, serine, 23
1375910_at	chr6:2111450-2112338 (-) // 99.89 // q11		Cdc42ep3	7.41346	8.43345	-2.02791	1.5e-05	CDC42 effector protein (Rho GTPase binding) 3
1385158_at	chr18:63717153-63717603 (+) // 99.78 // q12.1		Chmp1b	7.16817	8.18326	-2.02104	3.5e-05	chromatin modifying protein 1B
1394235_at	chr13:19407887-19408148 (+) // 100.0 // p12		---	5.33771	6.35142	-2.0191	0.004803	---
1376845_at	chr6:127733539-127735008 (-) // 100.0 // q32		isg12(b)	11.1625	12.1754	-2.01793	0.000691	putative ISG12(b) protein
1371511_at	chr9:73589216-73594258 (+) // 100.0 // q33		Arpc2	11.088	12.1008	-2.01785	0.000617	actin related protein 2/3 complex, subunit 2
1395260_at	chr3:114426308-114426670 (-) // 94.27 // q36		---	8.40736	9.42014	-2.01779	4.7e-05	---
1383124_at	---		---	4.70731	5.71956	-2.01705	0.003558	---
1398656_at	---		---	5.82082	6.83164	-2.01507	0.002169	---
1390026_at	chr1:187803867-187804835 (+) // 99.69 // q36		Bag3	5.31265	6.32335	-2.01489	0.004673	Bcl2-associated athanogene 3
1377736_at	chr1:234416215-234417217 (-) // 99.8 // q52		---	6.59139	7.60195	-2.0147	0.006114	---
1368241_a_at	chr20:3065572-3075545 (-) // 89.71 // p12		Flot1	9.32916	10.3394	-2.0143	0.000188	flotillin 1
1385243_at	chr19:45858139-45858549 (-) // 99.76 // q12		---	11.2087	12.2183	-2.01341	3.9e-05	---
1372079_at	chr2:150007469-150008373 (+) // 99.89 // q31		---	11.2679	12.2762	-2.01154	0.000786	---
1390786_at	chr2:180774670-180775660 (+) // 95.66 // q34		Arhgef2	7.28946	8.29644	-2.0097	0.000742	rho/rac guanine nucleotide exchange factor (GEF) 2
1395374_at	chr2_random:3458820-3459791 (+) // 52.04 //		---	3.97731	4.98408	-2.0094	0.002593	---
1383005_at	chr10:74864692-74865058 (-) // 94.56 // q26		---	3.76931	4.77433	-2.00697	0.002854	---
1369636_at	chr3:109016824-109346618 (+) // 94.7 // q35		Sord	6.45632	7.46016	-2.00534	0.000228	sorbitol dehydrogenase
1368251_at	chr16:18878940-18889452 (+) // 97.92 // p14		Jak3	3.74061	4.74436	-2.00521	0.00171	Janus kinase 3
1372615_at	chr10:90364469-90365040 (+) // 42.56 // q32.1		Aoc3	11.6945	12.6979	-2.0048	0.004255	amine oxidase, copper containing 3 (vascular adhesion protein 1)
1378565_at	chr5:12360483-12361046 (-) // 72.44 // q12		LOC366300	8.18557	9.18871	-2.00436	0.003228	hypothetical LOC366300
1377903_at	chrUn:42874711-42875307 (-) // 99.33 //		---	8.0917	9.0944	-2.00375	0.001306	---
1384203_at	chr7:142428319-142428729 (+) // 95.57 // q36		---	3.02975	4.03197	-2.00308	0.001539	---
1368009_at	chr5:60506173-60531690 (-) // 91.21 // q22		Gne	5.57453	6.57657	-2.00284	0.000308	glucosamine (UDP-N-acetyl)-2-epimerase/N-acetylmannosamine kinase
1373512_at	chr7:12593096-12602389 (-) // 98.14 // q11		Ilvbl	6.23238	7.23399	-2.00224	0.000201	ilvB (bacterial acetolactate synthase)-like
1372565_at	chr14:80730138-80730738 (+) // 100.0 // q21		Htra3	7.76254	8.76391	-2.0019	0.003203	HtrA serine peptidase 3
1389565_at	chr11:49687577-49688338 (-) // 99.87 // q21		---	5.9838	6.98503	-2.00171	0.000261	---
1369979_at	chr4:80149806-80300111 (-) // 99.7 // q24		Skap2	7.63009	8.62965	-1.99939	0.000117	src kinase associated phosphoprotein 2
1372004_at	chr4:172058447-172058993 (-) // 98.37 // q43		Hebp1	7.63193	8.63077	-1.99839	8.3e-05	heme binding protein 1
1375912_a_at	chr19:54528874-54529844 (+) // 97.73 // q12		Galnt2	8.77551	9.77331	-1.99695	0.000122	UDP-N-acetyl-alpha-D-galactosamine:polypeptide N-acetylgalactosaminyltransferase 2 (GalNAc-T2)
1377916_at	chr10:71241791-71242356 (+) // 40.53 // q26		Slfn2	9.30934	10.3067	-1.99628	0.000221	schlafen 2
1367939_at	chr8:103605826-103627394 (+) // 99.87 // q31		Rbp1	8.46882	9.4658	-1.99581	0.000713	retinol binding protein 1, cellular
1374399_at	chr3:106595695-106596449 (-) // 85.94 // q35		Ehd4	6.39142	7.38797	-1.99522	0.004961	EH-domain containing 4
1388755_at	chr6:79659031-79660156 (-) // 71.91 // q23		Sec23a	7.41117	8.40699	-1.99422	0.004215	Sec23 homolog A (S. cerevisiae)
1372104_at	chr4:12494889-12495753 (+) // 93.99 // q11		---	8.89164	9.8863	-1.9926	0.00259	---
1371595_at	chr1:208476556-208477118 (-) // 92.43 // q43		---	9.84904	10.843	-1.99159	0.004633	---
1393637_at	chr9:74481358-74481772 (-) // 100.0 // q33		Glb1l	3.59926	4.59308	-1.99146	0.001739	galactosidase, beta 1-like
1368430_at	chr6:126668905-126694869 (-) // 98.59 // q32		Lgmn	10.3179	11.3116	-1.99128	1.7e-05	legumain
1399005_at	chr13:107413768-107414343 (-) // 95.36 // q27 /// chr4:166002334-166002909 (-) // 94.2 // q42		Ppp2r5a	10.1651	11.1577	-1.98978	7e-06	protein phosphatase 2, regulatory subunit B', alpha isoform
1381422_at	chr7:67467239-67467632 (+) // 95.85 // q22		---	4.16288	5.15548	-1.98977	0.005916	---
1381847_at	chr5:164112865-164200032 (+) // 90.13 // q36 /// chr5:164694592-164694906 (-) // 35.35 // q36 /// chr5:164844246-164844564 (-) // 24.52 // q36 /// chr5:164381109-164615916 (-) // 92.04 // q36		RGD1561413	7.73401	8.72618	-1.98917	0.001969	Similar to BC021442 protein
1367974_at	chr14:14244367-14297100 (-) // 96.13 // p22		Anxa3	8.69258	9.68473	-1.98915	0.003478	annexin A3
1389550_at	chr5:104308439-104309246 (+) // 99.13 // q31		---	2.85424	3.84625	-1.98895	6.7e-05	---
1382283_at	chr3:55943933-55944550 (-) // 96.59 // q23		Wipf1	9.72917	10.7209	-1.98852	0.000245	WAS/WASL interacting protein family, member 1
1390784_at	chr17:72627034-72627757 (+) // 97.57 // q12.1		Wdr37	7.27099	8.26243	-1.98818	0.001096	WD repeat domain 37
1377793_at	chr4:2227297-2227807 (-) // 100.0 // q11		---	3.76065	4.7519	-1.98791	0.005312	---
1383093_at	---		---	9.28019	10.2705	-1.98665	7.1e-05	---
1398408_at	chr17:93354858-93361620 (+) // 97.02 // q12.3		---	3.35655	4.34637	-1.98595	0.000706	---
1393114_at	---		---	6.32069	7.31034	-1.98571	3.8e-05	---
1376799_a_at	chr16:19431490-19431924 (-) // 100.0 // p14		Crlf1	2.34895	3.33538	-1.98128	0.001187	cytokine receptor-like factor 1
1382105_at	chr8:80169113-80170593 (+) // 99.39 // q24		Gnb5	5.4829	6.46759	-1.97888	0.001534	guanine nucleotide binding protein (G protein), beta polypeptide 5
1383017_at	chr9:105784921-105785285 (-) // 98.63 // q37		Ptprm	6.36073	7.34336	-1.97606	0.001508	Protein tyrosine phosphatase, receptor type, M
1381229_at	chr5:161983146-161983592 (-) // 99.78 // q36		---	3.35071	4.33238	-1.97476	0.003308	---
1368674_at	chr6:92298340-92341347 (-) // 99.12 // q24		Pygl	7.545	8.52645	-1.97446	0.000467	phosphorylase, glycogen, liver
1377385_at	chr10:92521169-92521645 (-) // 73.32 // q32.1		Arhgap27	5.56663	6.54732	-1.97341	0.005961	Rho GTPase activating protein 27
1375720_at	chr20:1579059-1579855 (-) // 83.02 // p12		Gabbr1	5.6755	6.65589	-1.973	0.000839	gamma-aminobutyric acid (GABA) B receptor 1
1390028_at	chr7:58114124-58115110 (-) // 97.06 // q22		Dyrk2	7.60229	8.58224	-1.9724	0.002322	dual-specificity tyrosine-(Y)-phosphorylation regulated kinase 2
1371133_a_at	chr6:50234981-50325292 (-) // 99.2 // q16		Prkar2b	10.105	11.0843	-1.97154	0.003322	protein kinase, cAMP dependent regulatory, type II beta
1373600_at	chr7:131726968-131727682 (-) // 99.86 // q35		Glt8d3	7.25611	8.23497	-1.97091	0.000722	glycosyltransferase 8 domain containing 3
1397377_at	chr14:110529636-110530304 (+) // 41.59 // q22		---	3.86567	4.84427	-1.97055	0.001106	---
1383452_at	chr9:92648273-92654666 (+) // 61.54 // q36		---	6.48061	7.45842	-1.96948	0.001857	---
1372112_at	chr1:162096422-162097053 (-) // 100.0 // q32		RGD1304579	8.08567	9.06246	-1.96809	0.002163	similar to 9230105E10Rik protein
1371331_at	chr11:64680815-64681840 (-) // 96.39 // q21		Fstl1	9.8256	10.7995	-1.96417	0.000104	follistatin-like 1
1390969_at	chr9:78203303-78203944 (+) // 96.57 // q33		---	5.65484	6.62814	-1.96332	0.001072	---
1367614_at	chr1:223478107-223494454 (-) // 89.94 // q51		Anxa1	13.5527	14.5249	-1.96175	0	annexin A1
1376625_at	chr3:106114758-106115421 (+) // 98.07 // q35		LOC691862	6.36325	7.33505	-1.96128	0.001005	hypothetical protein LOC691862
1389214_at	chr20:43249645-43260729 (+) // 96.46 // q12		Lama4	8.9494	9.91997	-1.95961	0.003656	laminin, alpha 4
1375350_at	chr6:51716164-51716819 (+) // 97.32 // q16		---	5.72561	6.69573	-1.959	0.002988	---
1398759_at	chr15:57499576-57502813 (+) // 99.4 // q11		Tsc22d1	12.0116	12.9816	-1.95878	6.3e-05	TSC22 domain family, member 1
1382468_at	chr17:12219312-12219790 (+) // 34.31 // p14		RGD1311345	6.72542	7.695	-1.95827	0.004481	similar to CG9752-PA
1390185_at	chr8:34902110-34907178 (-) // 100.0 // q21		Dcps	6.44173	7.41031	-1.95691	0.000709	decapping enzyme, scavenger
1370843_at	chr1:77221377-77223313 (+) // 90.18 // q21		Gng8	2.98268	3.94984	-1.95499	0.004704	guanine nucleotide binding protein (G protein), gamma 8
1378301_at	chr10:98854194-98854633 (+) // 95.85 // q32.1		---	2.36962	3.3366	-1.95475	0.000673	---
1383986_at	chr2:182324963-182325290 (+) // 83.86 // q34 /// chr13:69409003-69409331 (-) // 83.57 // q21		Tpm3	10.7298	11.6966	-1.95451	0.004566	tropomyosin 3, gamma
1388185_at	chr15:53828730-53961896 (-) // 98.34 // p11		Rb1	7.55136	8.5175	-1.95361	0.000125	retinoblastoma 1
1369045_at	chr17:15293099-15307162 (-) // 95.83 // p14		Rgs14	3.53405	4.49979	-1.95307	0.002543	regulator of G-protein signaling 14
1370912_at	---		Hspa1b	6.00258	6.96729	-1.95167	0.004612	heat shock 70kD protein 1B (mapped)
1391399_at	chr8:114053245-114053513 (-) // 100.0 // q32		---	2.68137	3.64599	-1.95156	0.000947	---
1372802_at	chr6:25037144-25037574 (-) // 96.2 // q13		Znf512	6.65622	7.61918	-1.9493	0.000231	zinc finger protein 512
1372293_at	---		RGD1562059	3.16115	4.12266	-1.94735	0.002383	Similar to RIKEN cDNA 1110038F21
1372164_at	chr1:251958064-251958597 (+) // 99.81 // q54		RGD1305793	9.6244	10.5856	-1.947	6e-06	similar to hypothetical protein FLJ20154
1392477_at	chr6:57761072-57762131 (+) // 97.13 // q21		Etv1	6.6974	7.65845	-1.94672	0.0022	ets variant 1
1374379_at	chr13:88636759-88636952 (-) // 79.05 // q24		---	3.66899	4.62945	-1.94594	2.2e-05	---
1385029_at	chr8:2112816-2113342 (+) // 98.68 // q11		---	7.7417	8.70093	-1.94427	0.001057	---
1375003_at	chr17:37334670-37335126 (+) // 93.62 // p12		Serpinb6a	10.1855	11.1442	-1.94356	0.003838	serine (or cysteine) peptidase inhibitor, clade B, member 6a
1372757_at	chr9:46455634-46456337 (-) // 99.86 // q22		Stat1	8.7861	9.74377	-1.94217	0.002224	signal transducer and activator of transcription 1
1387227_at	chr3:55944509-55963884 (-) // 88.41 // q23		Wipf1	10.1926	11.1487	-1.9401	0.002794	WAS/WASL interacting protein family, member 1
1368010_at	chr4:160843700-160868856 (-) // 97.92 // q42		Ptpn6	8.08093	9.03518	-1.93757	0.005543	protein tyrosine phosphatase, non-receptor type 6
1377707_at	chr4:61482981-61484542 (-) // 100.0 // q22		Slc35b4	6.09662	7.05077	-1.93744	0.00133	solute carrier family 35, member B4
1393613_at	chr5:72961961-72962489 (+) // 92.8 // q24		Zfp462	6.21762	7.1716	-1.9372	0.001682	zinc finger protein 462
1375631_at	chr9:33617495-33618327 (+) // 100.0 // q21		Plekhb2	7.89724	8.85037	-1.93607	6.9e-05	pleckstrin homology domain containing, family B (evectins) member 2
1367724_a_at	chr10:16741503-16759775 (-) // 84.73 // q12		Atp6v0e1	10.4534	11.4058	-1.93516	0.001292	ATPase, H+ transporting, lysosomal 9kDa, V0 subunit e1
1383670_at	chr8:19472954-19473323 (-) // 43.69 // q13		Zfp426	6.15528	7.10551	-1.93218	0.001263	zinc finger protein 426
1379420_at	chr6:95049768-95051779 (-) // 100.0 // q24		RGD1565002	10.5108	11.4586	-1.92881	0.005418	similar to Dehydrogenase/reductase SDR family member 7 precursor (Retinal short-chain dehydrogenase/reductase 4)
1368418_a_at	chr2:105086292-105148905 (+) // 99.27 // q24		Cp	11.0593	12.0069	-1.92871	0.004989	ceruloplasmin
1375913_at	chr19:54528874-54529844 (+) // 97.73 // q12		Galnt2	7.41412	8.36153	-1.9284	0.000218	UDP-N-acetyl-alpha-D-galactosamine:polypeptide N-acetylgalactosaminyltransferase 2 (GalNAc-T2)
1390350_at	chr5:141545720-141548906 (-) // 99.77 // q36		Smap2	4.89592	5.84209	-1.92674	0.000122	small ArfGAP2
1388598_at	chr10:57937436-57938486 (-) // 100.0 // q24		LOC691995	2.38088	3.32503	-1.92406	0.002993	hypothetical protein LOC691995
1372525_at	chr4:82985369-82986058 (-) // 98.69 // q24		Fkbp14	4.61407	5.55586	-1.92091	0.004942	FK506 binding protein 14
1391026_at	chr3:9514872-9515385 (-) // 100.0 // p12		Ier5l	4.13408	5.0755	-1.92042	0.005722	immediate early response 5-like
1383573_at	chr18:80536036-80536491 (-) // 81.87 // q12.3		Tshz1	6.86254	7.80376	-1.92016	0.002117	teashirt zinc finger homeobox 1
1389769_at	chr12:15363824-15364363 (+) // 96.42 // q11		---	6.09985	7.04103	-1.9201	0.001086	---
1389351_at	chr9:90346335-90346983 (+) // 100.0 // q36		Lrrfip1	8.7277	9.66875	-1.91993	0.001695	leucine rich repeat (in FLII) interacting protein 1
1389365_at	chr1:90673764-90674678 (+) // 60.68 // q22		LOC690000	7.61926	8.55959	-1.91897	0.001521	similar to CG3740-PA
1368775_at	chr7:11736231-11754679 (-) // 15.27 // q11		Giot1	5.867	6.80675	-1.91819	0.001575	gonadotropin inducible ovarian transcription factor 1
1375420_at	chr3:77602055-77602684 (+) // 91.94 // q24		Tp53i11	5.43916	6.37827	-1.91735	0.002179	tumor protein p53 inducible protein 11
1390472_at	chr14:17357665-17358274 (+) // 98.69 // p22		Naaa	7.89801	8.83627	-1.91622	0.000482	N-acylethanolamine acid amidase
1373652_at	chr13:95322684-95323168 (+) // 99.18 // q26		RGD1564833	7.62735	8.56486	-1.91521	0.000311	similar to 9630058J23Rik protein
1373440_at	chr5:49094367-49095547 (+) // 94.57 // q21		Lyrm2 /// Mdn1	8.48362	9.41868	-1.91197	0.003375	LYR motif containing 2 /// midasin homolog (yeast)
1381403_at	chr18:70546519-70549893 (-) // 95.62 // q12.2		Me2	7.61479	8.54848	-1.91016	0.005842	malic enzyme 2, NAD(+)-dependent, mitochondrial
1373184_at	chr5:50969479-50969980 (+) // 93.42 // q21 /// chr4:154399865-154400373 (-) // 95.11 // q42		Csgalnact2	7.36528	8.29842	-1.90942	0.000324	chondroitin sulfate N-acetylgalactosaminyltransferase 2
1374565_at	chr3:18382195-18382680 (+) // 47.16 // q11		Nek6	7.93353	8.86427	-1.90626	0.000351	NIMA (never in mitosis gene a)-related kinase 6
1376965_at	chr16:17781739-17782361 (+) // 74.92 // p14		---	6.00099	6.93164	-1.90614	0.003882	---
1390112_at	chr14:109828043-109828634 (+) // 99.83 // q22		Efemp1	10.2975	11.2273	-1.90504	0.003956	EGF-containing fibulin-like extracellular matrix protein 1
1370009_at	---		Apoc3	4.32068	5.24833	-1.90217	0.001193	apolipoprotein C-III
1383908_at	chr17:89082140-89082550 (-) // 95.34 // q12.3		Nsun6	5.23264	6.16017	-1.90201	0.000505	NOL1/NOP2/Sun domain family, member 6
1392590_at	chr14:8026127-8026688 (-) // 95.19 // p22		Arhgap24	6.82296	7.74922	-1.90035	0.000778	Rho GTPase activating protein 24
1373630_at	chr4:161281547-161282159 (+) // 85.13 // q42		RGD1308257	4.39645	5.3212	-1.89835	4.5e-05	similar to intermediate filament-like protein MGC:2625 isoform 2; HOM-TES-103 tumor antigen-like
1379258_at	chr14:45846060-45847175 (-) // 99.55 // p11		Klhl5	7.26154	8.18523	-1.89695	0.003972	kelch-like 5 (Drosophila)
1388347_at	chr7:113155110-113155521 (+) // 95.8 // q34		Ly6e	10.4693	11.3929	-1.8969	0.000328	lymphocyte antigen 6 complex, locus E
1374061_at	chr3:41958036-41958399 (-) // 94.75 // q21		Cd302	10.2522	11.1751	-1.89594	2.5e-05	CD302 molecule
1373204_at	chr4:76920523-76923597 (+) // 95.98 // q24		Tmem176a	9.32829	10.2505	-1.895	0.001179	transmembrane protein 176A
1393935_at	chr4:70028756-70029149 (+) // 95.85 // q23		Tmem139	6.66334	7.58449	-1.89362	0.00321	transmembrane protein 139
1371632_at	chr12:43818946-43819356 (+) // 95.79 // q16		Coro1c	8.33693	9.25737	-1.89268	0.004418	coronin, actin binding protein 1C
1396386_at	chr11:37346499-37346844 (+) // 95.04 // q12		Bace2	3.61421	4.53352	-1.89121	6.9e-05	Beta-site APP-cleaving enzyme 2
1399145_at	chr3:10274089-10274527 (+) // 94.6 // p12		Gpr107	5.6787	6.59745	-1.89048	0.00043	G protein-coupled receptor 107
1389134_at	chr7:49931755-49932337 (-) // 99.83 // q21		---	5.4275	6.34498	-1.88882	0.002306	---
1393863_at	chr2:33621398-33621683 (+) // 98.25 // q12		Cd180	3.12022	4.03769	-1.8888	0.00275	CD180 molecule
1373831_at	chr10:110455405-110456513 (-) // 90.75 // q32.3		LOC619574	6.13667	7.05364	-1.88815	0.000345	hypothetical protein LOC619574
1391304_at	chr9:9237657-9238060 (+) // 74.04 // q12		LOC363188	2.59019	3.50612	-1.88679	0.006498	similar to ubiquitin protein ligase E3 component n-recognin 2
1393987_s_at	chr17:15221031-15221309 (-) // 83.55 // p14		Grk6	10.545	11.4596	-1.88501	0.005471	G protein-coupled receptor kinase 6
1388459_at	chr20:11981576-11982466 (+) // 97.48 // p12		Col18a1	4.58138	5.49537	-1.88425	0.004999	collagen, type XVIII, alpha 1
1374505_at	chr4:182864021-182865028 (+) // 83.1 // q44		---	8.25161	9.16537	-1.88394	0.00261	---
1372063_at	chr10:56644942-56645249 (-) // 99.35 // q24		---	3.85127	4.76207	-1.88008	0.001707	---
1389290_at	chr3:63183812-63185201 (+) // 91.2 // q24		Dnajc10	7.44585	8.35629	-1.87962	9.7e-05	DnaJ (Hsp40) homolog, subfamily C, member 10
1387084_at	chr3:44279247-44360283 (-) // 96.28 // q21		Dpp4	2.55917	3.46947	-1.87943	0.005914	dipeptidylpeptidase 4
1393746_at	---		---	2.44406	3.35436	-1.87943	0.005521	---
1388703_at	chr8:38783226-38784347 (+) // 99.21 // q21		Esam	5.11975	6.02802	-1.8768	0.003252	endothelial cell adhesion molecule
1383914_at	chr1:168627365-168627770 (-) // 94.63 // q33		Mrvi1	6.41659	7.32342	-1.87491	0.00538	MRV integration site 1 homolog (mouse)
1377735_at	chr3:59396348-59397362 (+) // 95.46 // q23		Plekha3	9.28595	10.1924	-1.87448	0.003028	pleckstrin homology domain-containing, family A (phosphoinositide binding specific) member 3
1388212_a_at	chr20:2816464-2819621 (+) // 87.93 // p12		H2-T23 /// H2-T24	9.84129	10.7471	-1.87355	0.003703	histocompatibility 2, T region locus 23 /// histocompatibility 2, T region locus 24
1389540_at	---		LOC686590	7.33713	8.24205	-1.87244	0.003463	similar to IQ motif and Sec7 domain 1
1383641_at	chr19:32107751-32108146 (+) // 87.35 // q11		Ednra	7.34964	8.25419	-1.87196	0.000969	endothelin receptor type A
1387868_at	chr3:149016591-149044083 (+) // 83.45 // q42		Lbp	11.463	12.3674	-1.87185	0.004861	lipopolysaccharide binding protein
1384314_at	chr14:110557980-110559203 (+) // 94.23 // q22		Mtif2	7.98263	8.88569	-1.87004	0.00211	mitochondrial translational initiation factor 2
1372106_at	chr3:106594904-106595688 (-) // 87.24 // q35		Ehd4	8.14265	9.04493	-1.86901	0.006125	EH-domain containing 4
1389592_at	chr15:24372678-24373559 (+) // 99.89 // p14		---	7.34191	8.24334	-1.86791	0.000218	---
1398389_at	chr10:61954273-61955028 (-) // 91.67 // q24		---	9.29677	10.198	-1.8677	0.005682	---
1370941_at	chr14:35369421-35418126 (-) // 97.39 // p11		Pdgfra	10.4727	11.3736	-1.86724	0.003048	platelet derived growth factor receptor, alpha polypeptide
1379228_at	chr1:95606108-95606353 (-) // 71.43 // q22		---	4.3157	5.21461	-1.86466	0.000344	---
1393352_at	chr8:79816814-79817207 (+) // 95.62 // q24		RGD1310552	7.07578	7.97446	-1.86435	0.005015	similar to hypothetical protein MGC38960
1374333_at	chr17:21401102-21403211 (+) // 93.46 // p14		RGD1306058	6.44595	7.34399	-1.86353	0.001541	similar to RIKEN cDNA 1110007C09
1389176_at	chr1:187947539-187948187 (+) // 96.1 // q37		Inpp5f	7.08704	7.98076	-1.85796	0.004014	inositol polyphosphate-5-phosphatase F
1379694_at	chr3:30536798-30537415 (+) // 99.84 // q12		Epc2	6.60353	7.4931	-1.85262	0.004796	Enhancer of polycomb homolog 2 (Drosophila)
1372539_at	chr14:18041321-18043144 (-) // 89.14 // p22		---	6.65414	7.54354	-1.8524	0.001268	---
1397767_at	chr9:19755182-19755549 (-) // 95.32 // q13		---	6.49721	7.38611	-1.85177	0.003485	---
1368201_at	chr2:182724916-182740242 (-) // 99.73 // q34		Npr1	4.54255	5.43138	-1.85167	0.001555	natriuretic peptide receptor A/guanylate cyclase A (atrionatriuretic peptide receptor A)
1378241_at	---		---	2.90399	3.79149	-1.84996	0.002969	---
1374670_at	chr7:9829709-9830232 (-) // 99.81 // q11		RGD1307722	6.97923	7.8663	-1.84941	0.002488	Similar to hypothetical protein MGC20700
1372006_at	chr15:50070099-50071126 (+) // 94.58 // p11		---	7.93642	8.82148	-1.84683	0.002153	---
1375845_at	chr1:8456586-8463698 (-) // 99.88 // p13		Aig1	8.71224	9.59577	-1.84488	1e-05	androgen-induced 1
1389533_at	chr4:125440162-125441079 (+) // 81.24 // q34		Fbln2	8.98056	9.86062	-1.84045	0.005856	fibulin 2
1375302_at	chr10:56601069-56601847 (+) // 99.74 // q24		Zbtb4	7.69629	8.57602	-1.84003	0.006586	zinc finger and BTB domain containing 4
1388408_at	chr7:141219968-141220427 (+) // 92.53 // q36		Prr13	10.0136	10.8893	-1.83486	1e-05	proline rich 13
1384294_at	chr12:44063706-44064070 (+) // 95.29 // q16		---	6.72515	7.60053	-1.83449	0.00092	---
1367673_at	chr2:189840449-189847639 (-) // 94.84 // q34		Selenbp1	6.56191	7.43708	-1.83422	0.002165	selenium binding protein 1
1375337_at	chr16:71525628-71526840 (+) // 95.46 // q12.4		Adam9	8.65327	9.52786	-1.83349	0.000433	ADAM metallopeptidase domain 9 (meltrin gamma)
1393217_at	chr14:6235185-6238875 (-) // 100.0 // p22		Abcg3l1	6.34507	7.21817	-1.83161	0.00051	ATP-binding cassette, sub-family G (WHITE), member 3-like 1
1367853_at	chr18:53673214-53741359 (+) // 97.36 // q12.1		Slc12a2	9.98818	10.8578	-1.82721	0.000103	solute carrier family 12 (sodium/potassium/chloride transporters), member 2
1370019_at	chr1:185829204-185832725 (-) // 97.99 // q36		Sult1a1	9.71571	10.5851	-1.8269	0.003152	sulfotransferase family, cytosolic, 1A, phenol-preferring, member 1
1379255_at	chrX:22264078-22264829 (-) // 99.73 // q13		Atp6ap2	10.3172	11.1861	-1.82625	0.004769	ATPase, H+ transporting, lysosomal accessory protein 2
1372874_at	chr13:92801997-92802867 (-) // 99.77 // q25		---	3.87467	4.74311	-1.82569	0.003055	---
1375170_at	chr2:186616653-186622054 (+) // 94.06 // q34		S100a11	12.3698	13.2373	-1.82448	0.000309	S100 calcium binding protein A11 (calizzarin)
1388478_at	chrX:63392353-63392527 (+) // 90.63 // q22		Tbl1x	9.76626	10.6332	-1.82378	0.000264	transducin (beta)-like 1 X-linked
1373530_at	chr1:90568185-90568814 (-) // 99.68 // q22		Ccne1	3.93449	4.79967	-1.82157	0.004397	cyclin E1
1383724_at	chr2:242622199-242623024 (-) // 80.8 // q44		Hs2st1	5.66421	6.52902	-1.82111	0.004097	heparan sulfate 2-O-sulfotransferase 1
1381997_at	chr11:79907214-79908886 (-) // 64.89 // q23		Adipoq	11.8693	12.7328	-1.81953	0.004845	adiponectin, C1Q and collagen domain containing
1369954_at	chr9:63769028-63786946 (-) // 99.43 // q32		Idh1	11.1056	11.969	-1.81934	0.00056	isocitrate dehydrogenase 1 (NADP+), soluble
1368331_at	chr2:244648364-244662881 (+) // 96.97 // q44		Ctbs	8.65896	9.52098	-1.81758	0.000261	chitobiase, di-N-acetyl-
1384452_at	chr5:61478310-61478665 (+) // 86.59 // q22		Zcchc7	5.80992	6.67154	-1.81708	0.003064	Zinc finger, CCHC domain containing 7
1399000_at	chr18:77617452-77617842 (-) // 95.12 // q12.3		Atp9b	6.2415	7.10108	-1.81451	0.004688	ATPase, class II, type 9B
1393366_at	chr7:60230823-60231210 (-) // 86.41 // q22		Lemd3	5.4857	6.34497	-1.81412	0.003831	LEM domain containing 3
1372234_at	chr2:191426093-191426500 (+) // 95.53 // q34		Lix1l	8.54409	9.39975	-1.80958	0.000332	Lix1 homolog (mouse)-like
1373611_at	chr4:156861616-156862479 (+) // 88.03 // q42		Il17ra	8.19462	9.04955	-1.80867	0.000197	interleukin 17 receptor A
1375867_at	chr10:56601810-56602525 (+) // 92.87 // q24		Zbtb4	9.24609	10.0998	-1.80718	0.000261	zinc finger and BTB domain containing 4
1376416_at	chr7:110316547-110317038 (-) // 93.88 // q34		Trappc9	3.22125	4.07419	-1.80618	0.006073	trafficking protein particle complex 9
1370226_at	chr20:10576663-10578729 (-) // 96.95 // p12		Cstb	11.6113	12.4633	-1.80499	0.000491	cystatin B (stefin B)
1374935_at	chr5:71149503-71150182 (+) // 99.41 // q24		---	3.37285	4.22464	-1.80475	0.006645	---
1374228_at	chr10:106211258-106211895 (-) // 90.42 // q32.3		Trim47	5.1562	6.00716	-1.80371	0.005806	tripartite motif-containing 47
1377868_at	chrX:123120644-123121358 (+) // 99.02 // q35		Gprasp2	5.23564	6.08587	-1.80278	0.005092	G protein-coupled receptor associated sorting protein 2
1389199_at	chr8:99571993-99572410 (-) // 76.5 // q31		RGD1309079	7.25409	8.10396	-1.80234	0.006626	similar to Ab2-095
1383822_at	chr17:21214977-21215530 (-) // 97.01 // p14		Bicd2	7.9728	8.82027	-1.79935	3.7e-05	bicaudal D homolog 2 (Drosophila)
1374518_at	chr2:201863641-201871235 (+) // 100.0 // q34 /// chr13:62628248-62629049 (+) // 94.74 // q21		Tmem77	8.06414	8.9111	-1.79871	0.000246	transmembrane protein 77
1380452_at	chr19:41701764-41702157 (-) // 94.26 // q12		---	5.76719	6.61404	-1.79857	0.000673	---
1374554_at	chr5:154757963-154758520 (-) // 96.35 // q36		RGD1308048	8.28381	9.13048	-1.79835	8e-06	similar to HT014
1370927_at	chr8:84641358-84658511 (-) // 96.4 // q31		Col12a1	5.75285	6.59834	-1.79687	0.000649	collagen, type XII, alpha 1
1388926_at	chr9:12573846-12574256 (-) // 90.09 // q12		---	7.91629	8.7606	-1.7954	8.3e-05	---
1393037_at	chr8:88661903-88662294 (+) // 83.37 // q31		---	6.84587	7.68922	-1.79421	0.000385	---
1371710_at	chr4:181103752-181104739 (+) // 97.91 // q44		Etnk1	8.84658	9.68592	-1.78922	0.006112	Ethanolamine kinase 1
1387935_at	chr12:16825700-16830035 (-) // 98.15 // q11		Il3ra	2.94638	3.78535	-1.78878	0.004856	interleukin 3 receptor, alpha
1374401_at	chr18:48674669-48684463 (+) // 97.54 // q11		Snx2	10.6954	11.5324	-1.78631	0.000192	sorting nexin 2
1383655_at	chr14:81887806-81888165 (+) // 87.35 // q21		Tnip2	6.01242	6.84897	-1.78578	0.000676	TNFAIP3 interacting protein 2
1371841_at	chr4:62894181-62897686 (-) // 96.83 // q22		Mtpn	11.1175	11.9535	-1.78518	8e-06	myotrophin
1373785_at	chr6:137751805-137752201 (+) // 94.72 // q32		Pld4	7.21067	8.04608	-1.78436	0.003725	phospholipase D family, member 4
1390121_at	chr10:11080502-11081230 (-) // 100.0 // q12		Glis2	5.51935	6.35387	-1.78325	0.000607	GLIS family zinc finger 2
1385047_x_at	chr12:17984728-17987502 (+) // 99.42 // q11 /// chr12:20039074-20057484 (+) // 90.12 // q12		LOC685048 /// LOC685111 /// RGD1559588 /// Vom2r61	5.79811	6.63216	-1.78268	0.005086	similar to paired immunoglobin-like type 2 receptor beta /// similar to paired immunoglobin-like type 2 receptor beta /// similar to cell surface receptor FDFACT /// vomeronasal 2 receptor, 61
1383844_at	chr10:55703884-55704345 (-) // 83.43 // q24		Arhgef15	5.01308	5.84688	-1.78238	0.003233	Rho guanine nucleotide exchange factor (GEF) 15
1383742_at	chr2:214162590-214181809 (-) // 80.57 // q41		Snx7	6.41354	7.24721	-1.78222	0.006255	sorting nexin 7
1393368_at	chr1:204065865-204066222 (-) // 79.33 // q41		Osbpl5	6.5108	7.34351	-1.78103	0.000988	oxysterol binding protein-like 5
1371360_at	chr7:104302034-104303017 (-) // 97.81 // q33		Ndrg1	11.0431	11.8751	-1.78023	0.000166	N-myc downstream regulated gene 1
1367946_at	chr1:245350072-245399534 (-) // 99.93 // q53		Pdlim1	7.56233	8.39385	-1.77956	0.000476	PDZ and LIM domain 1
1392515_at	chr4:167273563-167289801 (-) // 83.23 // q42 /// chr4:167587307-167671450 (-) // 83.38 // q42 /// chr4:167359178-167566566 (-) // 82.63 // q42 /// chr4:167449315-167452851 (-) // 81.72 // q42 /// chr4:167482523-167496452 (-) // 79.61 // q42 /// chr4:167691543-167705494 (-) // 79.15 // q42 /// chr4:167660108-167851157 (-) // 75.83 // q42 /// chr4:167535284-167603558 (-) // 79.0 // q42		LOC497796 /// LOC502907 /// LOC690045 /// LOC690097 /// Ly49i5 /// Ly49si1 /// Ly49si2 /// Ly49si3 /// RGD1561306 /// RGD1563110	9.32023	10.1515	-1.77921	0.001942	hypothetical protein LOC497796 /// similar to immunoreceptor Ly49si1 /// similar to immunoreceptor Ly49si1 /// similar to immunoreceptor Ly49si3 /// Ly49 inhibitory receptor 5 /// immunoreceptor Ly49si1 /// immunoreceptor Ly49si2 /// immunoreceptor Ly49si3 /// similar to immunoreceptor Ly49si3 /// similar to immunoreceptor Ly49si3
1389250_at	chr12:14497043-14497626 (-) // 82.07 // q11		---	8.11788	8.94748	-1.77719	0.006629	---
1373975_at	chr4:83934016-83936892 (-) // 93.9 // q24		Inmt	6.52717	7.35615	-1.77643	0.006603	indolethylamine N-methyltransferase
1382046_at	chr10:95550677-95551078 (+) // 95.7 // q32.1		Map3k3	7.42917	8.25698	-1.77499	0.003012	mitogen activated protein kinase kinase kinase 3
1372909_at	chr18:49192431-49193021 (-) // 100.0 // q11		Cep120	6.91655	7.74362	-1.77407	0.001366	centrosomal protein 120kDa
1383401_at	chr4:42718822-42719244 (+) // 94.17 // q21		Tes	10.2697	11.0955	-1.77253	0.000875	testis derived transcript
1392525_at	chr2_random:3459932-3461229 (+) // 88.21 //		---	2.37625	3.20129	-1.77159	0.002828	---
1367786_at	chr20:4786262-4789223 (-) // 89.49 // p12		Psmb8	9.87693	10.7013	-1.77081	0.000191	proteasome (prosome, macropain) subunit, beta type 8 (large multifunctional peptidase 7)
1389998_at	chr1:125286938-125287257 (-) // 51.47 // q31		Nr2f2	4.63706	5.46138	-1.7707	0.00118	Nuclear receptor subfamily 2, group F, member 2
1373510_at	chr4:161339700-161340447 (+) // 72.57 // q42		Vamp1	4.22367	5.04716	-1.76969	0.005522	vesicle-associated membrane protein 1
1374699_at	chr6:37781315-37782769 (-) // 97.52 // q15		Fam84a	7.09236	7.91531	-1.76903	0.005653	family with sequence similarity 84, member A
1372657_at	chr7:136673785-136674573 (+) // 98.85 // q36		Tmem106c	4.4431	5.26587	-1.7688	0.001109	transmembrane protein 106C
1376788_at	chr17:9617612-9618254 (-) // 91.42 // p14		Dapk1	8.68266	9.50301	-1.76584	0.000174	death associated protein kinase 1
1373639_at	chr16:80561277-80562370 (+) // 90.97 // q12.5		RGD1565675	7.00072	7.82091	-1.76563	0.003723	similar to RIKEN cDNA 2410022L05
1370256_at	chr4:25994422-25998819 (+) // 90.29 // q13		Fzd1	7.836	8.65012	-1.75821	0.000722	frizzled homolog 1 (Drosophila)
1367957_at	chr5:79624387-79709035 (+) // 97.69 // q24		Rgs3	6.60302	7.41506	-1.75569	0.004595	regulator of G-protein signaling 3
1398500_at	chr9:13214538-13214971 (-) // 100.0 // q12		---	7.70451	8.51553	-1.75445	0.005627	---
1393695_at	chr15:69708881-69709386 (+) // 95.83 // q12		---	5.64885	6.45776	-1.75189	0.000207	---
1371703_at	chr1:211691554-211692424 (+) // 92.01 // q43		Ahnak	12.2613	13.069	-1.75037	1e-06	AHNAK nucleoprotein
1388927_at	chr7:116080409-116086490 (-) // 95.78 // q34		Rabl4	6.95113	7.75792	-1.74932	9.2e-05	RAB, member of RAS oncogene family-like 4
1376734_at	chr7:91169724-91170557 (+) // 99.76 // q31		---	7.96922	8.77499	-1.74808	0.004145	---
1384238_at	chr10:104597453-104597846 (+) // 95.62 // q32.2		Ttyh2	7.64661	8.4515	-1.74701	0.004282	tweety homolog 2 (Drosophila)
1373877_at	chr1:146834875-146835972 (+) // 99.73 // q32		Picalm	10.3425	11.1471	-1.74668	5.1e-05	Phosphatidylinositol binding clathrin assembly protein
1382154_at	chr4:9589312-9589958 (+) // 99.84 // q11		Ptpn12	9.99378	10.7951	-1.7427	0.000227	protein tyrosine phosphatase, non-receptor type 12
1372604_at	chr7:115658555-115659451 (+) // 98.33 // q34 /// chr7:115462917-115463637 (-) // 99.86 // q34		RGD1309808	5.90938	6.71052	-1.74248	0.000174	similar to apolipoprotein L2; apolipoprotein L-II
1390243_at	chr1:82550687-82551186 (+) // 76.95 // q21		---	4.83708	5.63469	-1.73822	0.000596	---
1388358_at	chr1:93828778-93834287 (+) // 96.76 // q22		Etfb	10.1301	10.9263	-1.73651	0.002554	electron-transfer-flavoprotein, beta polypeptide
1379271_at	chr6:10582212-10582851 (+) // 99.84 // q12		Socs5	8.99586	9.79026	-1.73436	0.001804	suppressor of cytokine signaling 5
1393077_at	chr16:84865294-84866183 (-) // 95.14 // q12.5		---	7.9657	8.76007	-1.73433	9.1e-05	---
1367746_a_at	chr10:64081462-64104165 (+) // 94.15 // q25		Flot2	7.11894	7.91296	-1.7339	0.004299	flotillin 2
1393653_at	chr9:83411053-83411680 (-) // 92.22 // q34		---	8.0587	8.85205	-1.73308	0.006507	---
1367709_at	chr7:2208640-2211327 (+) // 86.96 // q11		Cd63	11.6181	12.4113	-1.73288	9e-06	Cd63 molecule
1372138_at	chr12:21540605-21541259 (+) // 100.0 // q12		Cux1	6.82645	7.61906	-1.73221	0.002193	Cut-like homeobox 1
1392576_at	chr2:128753346-128763589 (+) // 96.36 // q26		RGD1359508	5.87305	6.6655	-1.73202	0.001031	similar to protein C33A12.3
1373750_at	chr4:160964296-160964773 (-) // 95.4 // q42		Leprel2	5.72445	6.51511	-1.72987	0.001038	leprecan-like 2
1388445_at	chr16:1495293-1496055 (+) // 95.95 // p16		Anxa11	9.5157	10.306	-1.72938	0.000107	annexin A11
1373313_at	chr6:115428716-115429301 (-) // 96.24 // q31		Sel1l	9.23626	10.0263	-1.72909	0.003957	Sel-1 suppressor of lin-12-like (C. elegans)
1368835_at	chr9:46456425-46494198 (-) // 99.9 // q22		Stat1	9.19711	9.98545	-1.72708	0.002302	signal transducer and activator of transcription 1
1389256_at	chr5:118513253-118514075 (+) // 97.32 // q33		---	7.85375	8.64022	-1.72485	0.000429	---
1367902_at	chr4:28848185-28852355 (+) // 93.83 // q13		Gng11	10.1041	10.8905	-1.72478	0.002635	guanine nucleotide binding protein (G protein), gamma 11
1396349_at	---		---	7.25184	8.03691	-1.72318	0.004679	---
1379345_at	chr5:63917643-63929839 (+) // 96.75 // q22		Col15a1	6.42407	7.20848	-1.72238	0.003361	collagen, type XV, alpha 1
1373645_at	chr6:109181506-109182056 (+) // 96.36 // q31		---	5.133	5.91659	-1.7214	0.000971	---
1389332_at	chr7:55719106-55719519 (+) // 89.59 // q22		---	9.03397	9.81664	-1.7203	0.005347	---
1397703_at	chr4:21370758-21371390 (-) // 85.44 // q12		RGD1562351	5.08065	5.86294	-1.71986	0.003582	similar to chromosome 7 open reading frame 23
1389666_at	chr1:211604297-211606115 (-) // 89.07 // q43		Rom1	3.20741	3.98965	-1.7198	0.00585	retinal outer segment membrane protein 1
1389763_at	chrX:121104510-121105010 (-) // 100.0 // q34		---	8.36613	9.14749	-1.71875	0.000217	---
1380867_a_at	chr10:92555569-92556092 (-) // 100.0 // q32.1		Plekhm1	6.90645	7.68761	-1.71851	0.001497	pleckstrin homology domain containing, family M (with RUN domain) member 1
1379545_at	chr17:16310817-16311211 (-) // 94.26 // p14		---	4.54703	5.32328	-1.71267	0.001837	---
1397297_at	chr7:141738891-141740946 (-) // 100.0 // q36		---	2.53983	3.31404	-1.71025	0.001402	---
1368504_at	chr16:81212922-81237727 (-) // 87.71 // q12.5		Lamp1	11.9569	12.7306	-1.70969	8.8e-05	lysosomal-associated membrane protein 1
1372837_at	chr15:42221825-42222477 (+) // 99.85 // p12		Wdfy2	6.83572	7.60881	-1.70892	0.005923	WD repeat and FYVE domain containing 2
1372193_at	---		Impact	6.75866	7.52916	-1.70586	0.000391	imprinted and ancient
1373106_at	chr6:7530947-7531661 (-) // 96.2 // q12		Zfp36l2	11.4182	12.1873	-1.70421	7.5e-05	zinc finger protein 36, C3H type-like 2
1383962_at	chr6:137633538-137635722 (+) // 94.32 // q32		Siva1	7.95034	8.7189	-1.70357	0.004623	SIVA1, apoptosis-inducing factor
1387078_at	chr9:36238644-36356939 (+) // 98.36 // q21		Inpp4a	5.49607	6.264	-1.70283	0.006601	inositol polyphosphate-4-phosphatase, type 1
1374496_at	chr4:82177032-82177481 (-) // 99.55 // q24		RGD1310827	7.83697	8.60391	-1.70165	0.000396	similar to RIKEN cDNA 1200009O22; EST AI316813
1397953_at	---		LOC687696	6.23176	6.99383	-1.69592	0.003342	similar to AMSH-family protein
1371754_at	chr3:11539414-11539825 (-) // 92.78 // p11		Slc25a25	4.96991	5.72995	-1.69353	0.000743	solute carrier family 25 (mitochondrial carrier, phosphate carrier), member 25
1389318_at	chr6:94183052-94184157 (+) // 89.52 // q24		Daam1	8.73903	9.49863	-1.69301	0.000539	dishevelled associated activator of morphogenesis 1
1372715_at	chr17:16600271-16601002 (-) // 94.8 // p14		Sfxn1	8.71321	9.46719	-1.68644	0.001299	sideroflexin 1
1372251_at	chr8:112995511-112997927 (-) // 99.76 // q32		Rbm5	9.57797	10.3307	-1.68495	0.001696	RNA binding motif protein 5
1375638_at	chr9:47372163-47373085 (-) // 91.46 // q22		Sdpr	9.82701	10.5772	-1.68202	0.005224	serum deprivation response
1395440_at	chr17:12427127-12427712 (-) // 48.55 // p14		MGC125086	4.96289	5.71258	-1.68144	0.002349	similar to RIKEN cDNA 5133401N09
1380255_at	chr5:19659319-19659832 (+) // 99.81 // q12		---	6.29689	7.04255	-1.67674	0.000872	---
1371518_at	chr17:66855838-66856461 (-) // 93.89 // q12.1		Nid1	10.9486	11.6933	-1.67564	0.000254	Nidogen 1
1394207_at	chr20:44206479-44206814 (-) // 67.06 // q12		---	2.55551	3.29988	-1.67523	0.003273	---
1379368_at	chr11:79029799-79030560 (+) // 94.88 // q23		Bcl6	9.22191	9.96556	-1.67441	0.002142	B-cell CLL/lymphoma 6
1373123_at	chr17:12187350-12187976 (-) // 75.24 // p14		Rmi1	8.47427	9.21762	-1.67406	0.003401	RMI1, RecQ mediated genome instability 1, homolog (S. cerevisiae)
1390341_at	chr3:107511012-107511478 (-) // 92.7 // q35		---	6.26314	7.00612	-1.67363	0.002561	---
1382225_at	chr17:27333662-27334652 (+) // 99.9 // p12		---	5.2632	6.00526	-1.67256	0.000377	---
1374014_at	chr5:19849837-19850436 (-) // 96.15 // q12		Nsmaf	7.21184	7.9536	-1.67221	0.002353	neutral sphingomyelinase (N-SMase) activation associated factor
1386125_at	chr10:85053243-85053757 (+) // 74.9 // q31		Hoxb4	3.14474	3.88553	-1.67109	0.00302	homeo box B4
1367734_at	chr4:61645437-61659530 (-) // 99.11 // q22 /// chr4:153167367-153168710 (-) // 95.71 // q42		Akr1b1	9.64791	10.388	-1.67028	0.004422	aldo-keto reductase family 1, member B1 (aldose reductase)
1371774_at	chrX:61637258-61638251 (+) // 100.0 // q22		Sat1	11.2612	11.9993	-1.66795	0.000683	spermidine/spermine N1-acetyl transferase 1
1373228_at	chr16:70511663-70512164 (+) // 96.33 // q12.4		RGD1560755	8.74665	9.48448	-1.66767	0.0001	similar to D8Ertd354e protein
1388854_at	chr4:149522311-149522965 (+) // 95.04 // q42		LOC679934	9.50662	10.2444	-1.66766	0.001484	similar to chromosome 3 open reading frame 10
1390937_at	chr6:99026589-99028528 (+) // 99.87 // q24		RGD1309051	6.23911	6.97649	-1.66715	0.004624	similar to chromosome 14 open reading frame 50
1368101_at	chr1:77244456-77252811 (-) // 98.93 // q21		Calm3	6.10954	6.84535	-1.66533	0.003983	calmodulin 3
1398602_at	chr4:96385284-96386048 (+) // 97.81 // q31		Mad2l1	6.67369	7.40831	-1.66396	0.003998	MAD2 (mitotic arrest deficient, homolog)-like 1 (yeast)
1384958_at	chr5:49338549-49339299 (+) // 99.2 // q21		Ube2j1	8.57036	9.30477	-1.66372	0.003423	Ubiquitin-conjugating enzyme E2, J1
1382254_at	chr2:192582629-192583530 (-) // 96.89 // q34		---	6.12243	6.85442	-1.66093	0.000591	---
1371652_at	chr11:75296861-75297482 (-) // 94.36 // q22		---	9.4029	10.1344	-1.66032	1.3e-05	---
1372347_at	chr2:116665547-116666674 (-) // 98.95 // q24		---	10.5873	11.3188	-1.66031	0.000211	---
1372355_at	chr4:182865191-182866073 (-) // 96.05 // q44		---	8.09132	8.82246	-1.65995	0.000503	---
1374558_at	chr20:10948854-10949385 (-) // 87.63 // p12		---	6.95906	7.68896	-1.65853	0.002875	---
1371382_at	chrX:160384293-160385612 (+) // 96.83 // q37		Flna	10.0231	10.7522	-1.65753	0.002568	filamin, alpha
1372466_at	chr8:120591053-120592094 (-) // 97.31 // q32		---	10.7181	11.4458	-1.65603	0.000256	---
1374794_at	chr8:127764100-127765027 (+) // 97.58 // q32		Kif15	6.9176	7.64396	-1.65446	0.000371	kinesin family member 15
1389042_at	---		LOC684035	8.07038	8.79667	-1.65439	0.002704	similar to arginyl aminopeptidase (aminopeptidase B)-like 1
1376410_at	chr12:28142935-28143461 (-) // 99.62 // q13		Mmp17	3.06116	3.78536	-1.65199	0.00015	matrix metallopeptidase 17
1377777_at	chr1:30136728-30137335 (-) // 100.0 // p11		Brd9	6.95484	7.67777	-1.65052	0.002237	bromodomain containing 9
1391462_at	chr15:40484463-40485990 (-) // 91.4 // p12		Ebpl	5.02809	5.75082	-1.65031	0.004013	emopamil binding protein-like
1374874_at	chr14:72514372-72514676 (-) // 78.24 // q21		RGD1561042	5.78708	6.50943	-1.64988	0.003089	similar to RIKEN cDNA 5730509K17 gene
1373268_at	chr8:114436875-114437312 (+) // 99.31 // q32		Map4	7.88608	8.60753	-1.64884	9e-06	microtubule-associated protein 4
1390144_at	chr5:51839721-51840288 (-) // 91.81 // q22		RGD1359108	7.40211	8.12339	-1.64865	0.000833	similar to RIKEN cDNA 3110043O21
1368055_a_at	chr2:180597771-180602663 (-) // 95.05 // q34		Lmna	9.15479	9.87575	-1.64827	0.004978	lamin A
1376049_at	chr7:135085837-135086395 (-) // 100.0 // q35		---	6.91722	7.63622	-1.64603	0.001721	---
1381237_at	chr8:70316770-70317214 (+) // 79.28 // q24		---	7.71193	8.43075	-1.64583	0.001862	---
1385806_at	chr8:21783997-21784306 (-) // 86.81 // q13		---	6.65062	7.36853	-1.6448	0.005044	---
1375412_at	chr2:24224968-24225757 (+) // 99.37 // q12		Arsb	8.68084	9.39872	-1.64477	1.5e-05	arylsulfatase B
1388711_at	chr11:73144383-73145348 (-) // 98.65 // q22 /// chrX:8758661-8759599 (-) // 97.4 // q12		Il13ra1	8.70591	9.42345	-1.64438	0.000916	interleukin 13 receptor, alpha 1
1384215_at	chr12:33461612-33462023 (+) // 68.85 // q15		---	3.14979	3.86724	-1.64427	0.004414	---
1371487_at	chr5:152877347-152878026 (-) // 89.91 // q36		Sh3bgrl3	8.60543	9.32138	-1.64257	0.002312	SH3 domain binding glutamic acid-rich protein-like 3
1379868_at	chr2:181646396-181647755 (+) // 100.0 // q34		Pbxip1	6.86536	7.58128	-1.64254	0.000845	pre-B-cell leukemia homeobox interacting protein 1
1393108_at	chr4:56870099-56870320 (+) // 6.07 // q22		---	8.56384	9.27795	-1.64047	0.004887	---
1372557_at	chr11:41490876-41500044 (+) // 95.17 // q12		Arl6	6.76252	7.47656	-1.64039	0.000531	ADP-ribosylation factor-like 6
1369943_at	chr3:148832865-148859619 (-) // 97.7 // q42		Tgm2	10.3034	11.0156	-1.63832	0.004932	transglutaminase 2, C polypeptide
1368401_at	chr2:172265849-172385285 (-) // 96.69 // q33		Gria2	2.26704	2.97885	-1.63786	0.002758	glutamate receptor, ionotropic, AMPA 2
1382663_at	chr6:109817047-109817614 (+) // 100.0 // q31		Batf	6.6799	7.3895	-1.63535	0.001524	basic leucine zipper transcription factor, ATF-like
1391723_at	chr18:24680390-24681021 (+) // 96.51 // p12		---	8.32829	9.03763	-1.63506	0.000528	---
1379676_a_at	chrX:160335784-160336328 (+) // 97.04 // q37		Dnase1l1	7.55015	8.25743	-1.63272	0.001862	deoxyribonuclease 1-like 1
1393214_at	chr2:86089059-86089475 (+) // 17.7 // q23		---	8.73553	9.44104	-1.63072	0.005867	---
1369941_at	chr2:83281934-83335438 (+) // 97.8 // q22		Dap	8.77673	9.48138	-1.62974	0.002986	death-associated protein
1372031_at	chr2:55736828-55737462 (+) // 99.06 // q16		---	10.9007	11.6052	-1.62958	0.001986	---
1389055_at	chr5:142441803-142446001 (-) // 97.09 // q36		Ppie	7.99891	8.70279	-1.62887	2.5e-05	peptidylprolyl isomerase E (cyclophilin E)
1372709_at	chr6:49464361-49465121 (-) // 85.0 // q16		Bcap29	9.10651	9.81018	-1.62865	0.00177	B-cell receptor-associated protein 29
1382086_at	chr2:118786359-118786938 (-) // 95.9 // q25		---	8.47319	9.17664	-1.62839	0.002487	---
1372459_at	chr1:78621487-78622044 (-) // 93.36 // q21		Vasp	9.59617	10.2995	-1.62825	0.000871	vasodilator-stimulated phosphoprotein
1389173_at	chr11:31637271-31638143 (+) // 92.69 // q11		Son	6.2943	6.99705	-1.62761	0.002661	Son DNA binding protein
1388440_at	chr19:9314898-9315451 (-) // 82.27 // p13 /// chr8:71122680-71123218 (-) // 79.69 // q24 /// chr8:71088412-71088950 (-) // 79.35 // q24		Aph1b	8.73441	9.43705	-1.62748	2e-06	anterior pharynx defective 1 homolog B (C. elegans)
1398828_at	chr1:78173934-78175447 (+) // 89.82 // q21 /// chr3:141861170-141880796 (+) // 93.3 // q41		Fkbp1a	10.2561	10.9582	-1.62695	0.000923	FK506 binding protein 1a
1367715_at	chr4:162172562-162185252 (+) // 94.28 // q42		Tnfrsf1a	8.58078	9.28282	-1.6268	0.001998	tumor necrosis factor receptor superfamily, member 1a
1387001_at	chr13:32229643-32238401 (-) // 84.85 // q11		Ralb	7.36429	8.06583	-1.62624	0.00018	v-ral simian leukemia viral oncogene homolog B (ras related; GTP binding protein)
1373230_at	chr15:50979109-50979881 (+) // 99.48 // p11		Nudt18	7.15442	7.85563	-1.62587	0.004283	nudix (nucleoside diphosphate linked moiety X)-type motif 18
1388337_at	chr15:26936959-26937433 (+) // 86.97 // p14		Np	10.8816	11.5814	-1.62423	1e-06	nucleoside phosphorylase
1374763_at	chr3:8870482-8871402 (+) // 100.0 // p12		Cercam	4.81252	5.50934	-1.62093	0.003152	cerebral endothelial cell adhesion molecule
1377594_at	chr2:181626968-181628144 (+) // 85.33 // q34 /// chr4:107252766-107254434 (+) // 77.86 // q33		Shc1	8.2574	8.95293	-1.61948	0.000929	SHC (Src homology 2 domain containing) transforming protein 1
1389789_at	chr4:120800052-120800445 (-) // 95.62 // q34		Mxd1	5.80572	6.50062	-1.61877	0.003037	Max dimerization protein 1
1387896_at	chr5:129152832-129230429 (-) // 99.85 // q35		Podn /// Scp2	10.7219	11.4122	-1.61369	0.000353	podocan /// sterol carrier protein 2
1397582_at	chr7:58499320-58499701 (+) // 93.61 // q22		---	2.97668	3.66656	-1.61315	0.002568	---
1392900_at	chr2:200080801-200081734 (-) // 79.25 // q34		Capza1	10.019	10.7082	-1.61241	0.001187	capping protein (actin filament) muscle Z-line, alpha 1
1374499_at	---		LOC682999	9.03577	9.72297	-1.61016	0.000765	hypothetical protein LOC682999
1387893_at	chr4:160736135-160748133 (-) // 97.95 // q42 /// chr4:160364916-160367186 (-) // 75.46 // q42		C1s	10.9154	11.6024	-1.60995	4.4e-05	complement component 1, s subcomponent
1386022_at	chr13:98242544-98242872 (-) // 70.49 // q26		---	5.74275	6.42777	-1.60772	0.005934	---
1374815_at	chr17:53434920-53436088 (+) // 99.62 // q11		Stard3nl	7.5347	8.21968	-1.60768	0.004725	STARD3 N-terminal like
1388516_at	chr8:13103770-13104382 (+) // 91.94 // q12 /// chr1:165179589-165180207 (-) // 96.68 // q33 /// chr8:108363101-108363717 (-) // 97.16 // q32		LOC499235	11.1567	11.84	-1.60582	9.8e-05	LRRGT00141
1398325_at	chr8:59739961-59750041 (-) // 98.43 // q24		Tspan3	9.3543	10.0361	-1.60418	0.000152	tetraspanin 3
1387870_at	chr1:83486646-83489124 (-) // 92.19 // q21		Zfp36	7.85256	8.53347	-1.60315	0.004514	zinc finger protein 36
1374306_at	chr5:151473538-151474024 (+) // 100.0 // q36		Zdhhc18	5.48025	6.15976	-1.60159	0.006221	zinc finger, DHHC domain containing 18
1370193_at	chr9:56853848-56856134 (+) // 83.61 // q31 /// chr9:29617273-29625026 (-) // 97.92 // q21 /// chr11:28541652-28544231 (-) // 90.26 // q11		Ptp4a1	11.0212	11.7004	-1.60128	0.000101	protein tyrosine phosphatase 4a1
1371607_at	chr8:114437611-114438005 (+) // 94.26 // q32		Map4	8.26267	8.94005	-1.59923	0.00098	microtubule-associated protein 4
1384163_at	chr5:25018448-25018888 (+) // 90.09 // q13		---	10.5062	11.1835	-1.59915	0.001393	---
1374919_at	chr14:45740750-45741391 (+) // 100.0 // p11		Rfc1	7.2426	7.91983	-1.59906	0.000664	replication factor C (activator 1) 1
1368183_at	chr3:151522948-151553997 (+) // 98.46 // q42		Plcg1	8.15865	8.83575	-1.59892	5e-06	phospholipase C, gamma 1
1374300_at	chr15:49955849-49956654 (+) // 91.68 // p11		Entpd4	6.56681	7.24339	-1.59834	0.003083	ectonucleoside triphosphate diphosphohydrolase 4
1380019_at	chr1:206420042-206421177 (-) // 99.25 // q42		Tcirg1	6.77136	7.44661	-1.59687	0.005138	T-cell, immune regulator 1, ATPase, H+ transporting, lysosomal V0 subunit A3
1367657_at	chr7:34029292-34031559 (+) // 99.32 // q13		Btg1	12.8407	13.5128	-1.59349	0.002325	B-cell translocation gene 1, anti-proliferative
1374771_at	chr10:17016467-17017095 (-) // 92.79 // q12		---	6.04625	6.71628	-1.59111	0.002481	---
1370414_at	chr1:144783918-144864573 (+) // 99.22 // q32		Rab38	7.26885	7.93779	-1.58991	0.000634	RAB38, member RAS oncogene family
1376057_at	chr1:137544789-137545299 (+) // 99.61 // q31		Pde8a	6.55826	7.22692	-1.5896	0.00305	Phosphodiesterase 8A
1388585_at	chr20:46584250-46584665 (+) // 93.05 // q13		---	8.00779	8.67366	-1.58652	0.002708	---
1373346_at	chr14:112046676-112050047 (-) // 95.42 // q22		RGD1306508	10.3579	11.0228	-1.58544	0.002931	similar to hypothetical protein CL25084
1390803_at	chrX:141711074-141711641 (+) // 96.26 // q36		Htatsf1	8.34673	9.01137	-1.58517	0.001382	HIV-1 Tat specific factor 1
1372776_at	chr14:72509610-72510380 (+) // 88.82 // q21		Fbxl5	8.61056	9.27433	-1.58422	0.00541	F-box and leucine-rich repeat protein 5
1371134_at	chr8:110506592-110566622 (-) // 99.38 // q32		Atp2c1	2.48686	3.14885	-1.58226	0.00653	ATPase, Ca++ transporting, type 2C, member 1
1372237_at	chr5:58938136-58938507 (-) // 94.4 // q22		---	5.54466	6.20616	-1.58172	0.000508	---
1390795_at	chr5:34658934-34659949 (+) // 95.08 // q21		Ttpa	3.02788	3.68746	-1.57963	0.00228	tocopherol (alpha) transfer protein
1388531_at	chr2:128025075-128025790 (-) // 99.72 // q26		Pgrmc2	9.84703	10.5065	-1.57946	0.001914	progesterone receptor membrane component 2
1399049_at	chr6:94295732-94296403 (+) // 89.93 // q24		RGD1308917	7.51875	8.17795	-1.5792	0.00548	similar to RIKEN cDNA 1200003C05
1372770_at	---		LOC683667	9.17478	9.83196	-1.577	0.005356	similar to sorcin
1387805_at	chr1:198683001-198700089 (-) // 97.08 // q41 /// chr9:45749637-45751231 (-) // 96.08 // q22		Bnip3	9.59234	10.2492	-1.57668	0.000565	BCL2/adenovirus E1B 19 kDa-interacting protein 3
1371905_at	chr12:27469769-27473710 (-) // 98.41 // q13		MGC94190	9.2077	9.86413	-1.57617	0.003573	similar to 0610007L01Rik protein
1383679_at	chr15:33738202-33739200 (+) // 94.59 // p13		Rnf31	7.4012	8.05593	-1.57432	0.006255	ring finger protein 31
1367529_at	chrUn:65371515-65372784 (+) // 95.19 // /// chrUn:65091114-65474436 (+) // 95.19 // /// chrUn:65357352-65358619 (+) // 94.95 // /// chrUn:65272987-65274256 (+) // 94.4 // /// chr7:94573471-94574737 (-) // 99.84 // q32		Derl1	7.12491	7.77922	-1.57387	0.002034	Der1-like domain family, member 1
1388471_at	chr7:21279422-21279871 (-) // 81.45 // q13		Tcp11l2	10.119	10.7732	-1.57383	2.5e-05	t-complex 11 (mouse) like 2
1387354_at	chr9:46456425-46494198 (-) // 99.9 // q22		Stat1	7.6112	8.26393	-1.57213	0.004235	signal transducer and activator of transcription 1
1373738_at	---		LOC686999	8.2778	8.93049	-1.5721	0.003459	similar to M phase phosphoprotein 6
1398300_at	chr8:59550647-59552360 (+) // 78.96 // q24 /// chr8:101405876-101437797 (-) // 98.44 // q31		Atp1b3	9.62087	10.2721	-1.57047	0.000606	ATPase, Na+/K+ transporting, beta 3 polypeptide
1392946_at	chr9:39475705-39476272 (+) // 74.32 // q21		---	6.61666	7.26582	-1.56826	0.006652	---
1376762_at	chr1:190237444-190238305 (+) // 97.56 // q37		Plekha1	7.34018	7.98795	-1.56674	0.000384	pleckstrin homology domain containing, family A (phosphoinositide binding specific) member 1
1373605_at	chr8:126477877-126478490 (+) // 95.6 // q32		RGD1307844	6.538	7.18533	-1.56627	0.001685	similar to 106 kDa O-GlcNAc transferase-interacting protein
1382322_a_at	chr1:80567433-80569431 (+) // 95.85 // q21		Cic	9.45848	10.1039	-1.5642	0.002434	capicua homolog (Drosophila)
1389709_at	chr3:133012865-133013356 (+) // 100.0 // q41		LOC499900	7.23575	7.88113	-1.56415	0.000502	similar to Zinc finger protein 133
1372117_at	chr1:118777173-118777542 (+) // 94.85 // q22		Mtmr10	8.68424	9.32929	-1.5638	0.001851	myotubularin related protein 10
1391494_at	chr13:78265709-78266476 (+) // 99.74 // q22		---	7.77784	8.42266	-1.56355	0.001399	---
1372544_at	chr1:56055301-56056822 (-) // 97.76 // q12		---	9.71035	10.3548	-1.56318	0.00315	---
1388425_at	chr8:46224848-46227118 (-) // 100.0 // q22		Oaf	7.75564	8.39853	-1.56146	0.004905	OAF homolog (Drosophila)
1372288_at	chr14:87153543-87154183 (+) // 100.0 // q21		Zmiz2	7.62971	8.26833	-1.55685	0.001933	zinc finger, MIZ-type containing 2
1398994_at	chr19:14295612-14297526 (+) // 99.8 // p11		Tpst2	7.2808	7.91872	-1.55608	0.004535	tyrosylprotein sulfotransferase 2
1378007_at	chr5:76828204-76829246 (-) // 95.59 // q24		RGD1306148	6.48085	7.11842	-1.55571	0.000358	similar to KIAA0368
1373462_at	chr1:146563960-146565530 (-) // 96.49 // q32		Eed	9.11976	9.7566	-1.55492	0.000793	embryonic ectoderm development
1389494_at	chr1:209505326-209505864 (-) // 99.81 // q43		Ccdc88b	7.71596	8.35257	-1.55467	0.004893	coiled-coil domain containing 88B
1373733_at	chr9:92980440-92980981 (+) // 100.0 // q36		Bok	6.10471	6.74081	-1.55413	0.001218	BCL2-related ovarian killer
1371564_at	chr4:157203839-157209661 (-) // 96.77 // q42		Atp6v1e1	9.513	10.1487	-1.55364	0.000312	ATPase, H+ transporting, lysosomal V1 subunit E1
1383121_at	chr1:163489241-163489785 (-) // 80.77 // q33		---	9.22721	9.86181	-1.5525	0.005391	---
1388945_at	chr17:36641608-36642260 (+) // 100.0 // p12		RGD1311307	8.45565	9.09005	-1.55229	0.001281	similar to 1300014I06Rik protein
1376022_at	chr2:181957597-181958253 (+) // 100.0 // q34		Adar	4.94125	5.57545	-1.55208	0.006702	Adenosine deaminase, RNA-specific
1375898_at	chr16:62163972-62164610 (+) // 99.53 // q12.3		RGD1561067	8.34017	8.97396	-1.55164	0.000719	similar to RNA binding protein gene with multiple splicing
1372949_at	chr14:16466498-16467277 (-) // 97.86 // p22		2010-09-11	8.25006	8.88338	-1.55113	0.000624	Septin 11
1386978_at	chr15:46516628-46539825 (-) // 97.23 // p12		Bnip3l	10.5426	11.1725	-1.54744	0.002799	BCL2/adenovirus E1B interacting protein 3-like
1376589_at	chr1:179899871-179924581 (+) // 100.0 // q36 /// chr8:47386790-47388025 (-) // 97.77 // q22		LOC689540	10.443	11.0723	-1.54677	0.000828	similar to T03G11.6
1389139_at	chr6:46567199-46568103 (-) // 99.89 // q16		Ttc15	7.06333	7.69091	-1.54498	0.003711	tetratricopeptide repeat domain 15
1376457_at	chr19:50377556-50378031 (+) // 99.79 // q12		Crispld2	9.11925	9.74682	-1.54496	0.001152	cysteine-rich secretory protein LCCL domain containing 2
1367769_at	chr1:211462319-211465698 (-) // 99.88 // q43		Polr2g	10.226	10.8517	-1.54298	0.000608	polymerase (RNA) II (DNA directed) polypeptide G
1372201_at	chr10:73114840-73115268 (-) // 95.54 // q26		Ggnbp2	9.04073	9.66549	-1.54196	0.000775	gametogenetin binding protein 2
1373683_at	chr20:43642556-43696985 (+) // 97.13 // q12		Fyn	8.16257	8.78692	-1.54151	0.000837	FYN oncogene related to SRC, FGR, YES
1378543_at	chr4:79695908-79696474 (-) // 96.03 // q24		---	8.04332	8.66762	-1.54146	0.000673	---
1386914_at	chr17:25147546-25185385 (-) // 98.9 // p13		Gmpr	4.64842	5.27108	-1.53972	0.002589	guanosine monophosphate reductase
1374052_at	chr1:263694111-263694560 (+) // 95.52 // q55		Fam160b1	7.26816	7.88931	-1.5381	0.003822	family with sequence similarity 160, member B1
1371786_at	chr15:45747543-45748158 (+) // 19.56 // p12		Trim35	9.59813	10.2175	-1.53618	0.001848	tripartite motif-containing 35
1392422_at	chr8:54193758-54194079 (+) // 99.07 // q23		Alg9	7.23712	7.85573	-1.5354	0.00037	asparagine-linked glycosylation 9, alpha-1,2-mannosyltransferase homolog (S. cerevisiae)
1373243_at	chr2:181663404-181665213 (+) // 88.56 // q34		Pmvk	7.24309	7.86136	-1.53503	0.001016	phosphomevalonate kinase
1374581_at	chrUn:65371515-65372784 (+) // 95.19 // /// chrUn:65091114-65474436 (+) // 95.19 // /// chrUn:65357352-65358619 (+) // 94.95 // /// chrUn:65272987-65274256 (+) // 94.4 // /// chr7:94573471-94574737 (-) // 99.84 // q32		Derl1	8.64868	9.26602	-1.53405	0.006291	Der1-like domain family, member 1
1369716_s_at	chr10:65075514-65078702 (-) // 98.67 // q25 /// chr10:65129006-65129560 (-) // 60.29 // q25		Lgals5 /// Lgals9	6.86608	7.48288	-1.53347	0.002143	lectin, galactose binding, soluble 5 /// lectin, galactoside-binding, soluble, 9
1376599_at	chr7:94808297-94808989 (-) // 84.39 // q33		Atad2	7.6919	8.30728	-1.53196	0.004199	ATPase family, AAA domain containing 2
1395781_at	chr5:142316132-142316736 (+) // 97.11 // q36		Mycl1	4.43851	5.05108	-1.52897	0.003364	v-myc myelocytomatosis viral oncogene homolog 1, lung carcinoma derived (avian)
1376869_at	chr2:87643727-87644716 (+) // 93.62 // q23 /// chr1:217634701-217635719 (-) // 99.9 // q43		---	8.05698	8.66705	-1.52633	0.003522	---
1385335_at	chr20:2105232-2105598 (+) // 73.24 // p12		Trim39	3.44662	4.05635	-1.52597	5.6e-05	tripartite motif-containing 39
1389196_at	chr9:9404127-9404578 (-) // 74.74 // q12		LOC681367	7.28636	7.89586	-1.52573	0.005201	hypothetical protein LOC681367
1373238_at	chr13:82124984-82125655 (+) // 99.85 // q23		Tada1l	7.83376	8.44152	-1.52389	0.004855	transcriptional adaptor 1 (HFI1 homolog, yeast) like
1368558_s_at	chr20:3714440-3716325 (+) // 98.16 // p12		Aif1	9.28929	9.89655	-1.52337	0.005289	allograft inflammatory factor 1
1388565_at	chr8:69737732-69738681 (+) // 87.74 // q24		Spg21	8.54617	9.15301	-1.52292	4.7e-05	spastic paraplegia 21 homolog (human)
1371977_at	chr12:35366973-35368038 (-) // 99.74 // q16		Arpc3	11.9167	12.5222	-1.5214	7.4e-05	actin related protein 2/3 complex, subunit 3
1372204_at	chr13:44913702-44914123 (+) // 89.63 // q13		Elk4	7.14467	7.74947	-1.52077	0.003252	ELK4, member of ETS oncogene family
1391837_at	chr6:143657304-143657767 (+) // 98.7 // q33		RGD1565705	3.8949	4.49964	-1.52071	0.000407	similar to chr2 synaptotagmin
1389197_at	chr11:64004336-64004761 (+) // 95.7 // q21		Ktelc1	8.29856	8.90314	-1.52054	0.001872	KTEL (Lys-Tyr-Glu-Leu) containing 1
1389169_at	chr2:128024093-128040852 (-) // 89.88 // q26		Pgrmc2	8.77294	9.37515	-1.51804	0.00239	progesterone receptor membrane component 2
1372739_at	chr7:67019165-67019657 (-) // 94.8 // q22		Tspan31	8.81538	9.41739	-1.51783	0.004614	tetraspanin 31
1376483_at	chr6:109051319-109053161 (+) // 91.95 // q31 /// chr16:1374490-1374916 (+) // 93.51 // p16 /// chr1:19033385-19033830 (-) // 91.5 // p12 /// chr4:85656850-85658797 (-) // 97.99 // q24		Lsm5	10.5086	11.1094	-1.51659	0.004352	LSM5 homolog, U6 small nuclear RNA associated (S. cerevisiae)
1391221_at	chr5:26324624-26325114 (-) // 98.78 // q13		Tmem67	5.4763	6.07699	-1.51644	0.005083	transmembrane protein 67
1383349_at	chr2:189862301-189862955 (+) // 24.89 // q34		Rfx5	7.74527	8.34436	-1.51476	0.005671	regulatory factor X, 5 (influences HLA class II expression)
1382021_at	chr14:6349503-6350388 (-) // 85.31 // p22		---	7.88363	8.4826	-1.51464	0.004641	---
1371694_at	chr15:46346412-46347738 (-) // 97.07 // p12		Dpysl2	10.9609	11.5574	-1.51209	0.001429	dihydropyrimidinase-like 2
1373775_at	chr4:5819981-5820391 (-) // 67.68 // q11		Nub1	7.18799	7.78392	-1.51145	0.000804	Negative regulator of ubiquitin-like proteins 1
1394568_at	chr7:22499037-22499488 (-) // 47.86 // q13		RGD1563365	6.65778	7.25317	-1.51088	0.002038	similar to DNA segment, Chr 10, Wayne State University 102, expressed
1398892_at	chr6:108793847-108794593 (-) // 100.0 // q31		Npc2	12.3414	12.9362	-1.51023	0.000901	Niemann-Pick disease, type C2
1383155_at	chr9:58543671-58544230 (+) // 91.78 // q31		Fam117b	8.26956	8.86427	-1.51017	0.004231	family with sequence similarity 117, member B
1368075_at	chr1:238466492-238497895 (-) // 88.06 // q52		Lipa	10.8541	11.4467	-1.508	0.000732	lipase A, lysosomal acid, cholesterol esterase
1388883_at	chr1:206815989-206817131 (+) // 93.93 // q42		Pold4	8.46792	9.05722	-1.50451	0.001749	polymerase (DNA-directed), delta 4
1384214_a_at	chr13:40497733-40498143 (-) // 96.02 // q12		---	6.1424	6.72714	-1.49977	0.004371	---
1378002_at	chr2:127748218-127751071 (+) // 100.0 // q26		Hspa4l	2.36713	2.95076	-1.49861	0.006337	heat shock protein 4 like
1373983_at	chr12:33995189-33997313 (+) // 96.8 // q16		LOC360807	9.88654	10.4699	-1.4983	0.00013	LOC360807
1376187_at	chr5:124106942-124107443 (-) // 95.61 // q34		Slc35d1	3.2631	3.84543	-1.49727	0.004499	Solute carrier family 35 (UDP-glucuronic acid/UDP-N-acetylgalactosamine dual transporter), member D1
1373479_at	chr2:234409731-234410353 (+) // 89.44 // q43		Ppp3ca	10.9011	11.4805	-1.49417	0.001858	Protein phosphatase 3 (formerly 2B), catalytic subunit, alpha isoform
1399159_a_at	chr5:168190570-168199026 (-) // 90.7 // q36		Vamp3	9.5686	10.1476	-1.49386	0.002304	vesicle-associated membrane protein 3
1389544_at	chr4:6675766-6682615 (+) // 98.21 // q11		Tomm7	12.0096	12.5875	-1.49276	0.005022	translocase of outer mitochondrial membrane 7 homolog (yeast)
1374482_at	chrX:52386345-52387027 (-) // 34.75 // q21		Ctps2	6.76088	7.3387	-1.49259	0.000361	CTP synthase II
1390195_at	chr3:2658508-2659243 (+) // 99.59 // p13		Psd4	6.12343	6.70062	-1.49195	0.002438	pleckstrin and Sec7 domain containing 4
1389492_at	chr3:170101458-170102017 (+) // 99.64 // q43		Arfgap1	4.94743	5.5245	-1.49182	8.6e-05	ADP-ribosylation factor GTPase activating protein 1
1372342_at	chr1:248705437-248707733 (-) // 99.82 // q54		Marveld1	6.10731	6.68283	-1.49021	0.00139	MARVEL domain containing 1
1383608_at	chr16:19112053-19112483 (+) // 96.19 // p14		Arrdc2	6.47628	7.05146	-1.48986	0.005686	arrestin domain containing 2
1379292_at	chr15:21024121-21024644 (-) // 58.32 // p14		Txndc16	6.79343	7.36716	-1.48836	0.005599	Thioredoxin domain containing 16
1386893_at	chr10:91538513-91542235 (+) // 95.88 // q32.1		Grn	10.3264	10.9	-1.48821	0.003743	granulin
1373158_at	chr12:15752700-15753425 (-) // 89.88 // q11		Gpr146	7.37307	7.94178	-1.4832	0.004653	G protein-coupled receptor 146
1389345_at	chr3:89451420-89452033 (-) // 17.31 // q32		---	7.04658	7.61457	-1.48245	0.004851	---
1388581_at	chr10:105579856-105580448 (-) // 99.83 // q32.3		Hn1	8.96271	9.53046	-1.48221	0.000545	hematological and neurological expressed 1
1374517_at	chr4:179926996-179927794 (-) // 99.13 // q44		Recql	8.6989	9.26644	-1.482	0.000356	RecQ protein-like (DNA helicase Q1-like)
1372244_at	chr9:84580462-84590375 (+) // 99.13 // q35		Cab39	9.5678	10.1344	-1.48098	0.002739	calcium binding protein 39
1388148_a_at	chr14:81292702-81306704 (+) // 86.77 // q21		Lrpap1	7.06826	7.63355	-1.47969	0.002641	low density lipoprotein receptor-related protein associated protein 1
1384457_at	chr17:20285629-20286022 (+) // 95.85 // p14		Fbxw17	6.37995	6.94431	-1.47873	0.003418	F-box and WD-40 domain protein 17
1388432_at	chr17:84347724-84348638 (+) // 51.08 // q12.3 /// chr17:91535206-91535981 (+) // 46.75 // q12.3		Optn	8.0439	8.60769	-1.47815	0.003094	optineurin
1389325_at	chr2:166402323-166403145 (-) // 98.91 // q32		Pdcd10	10.5082	11.0697	-1.47588	0.006527	programmed cell death 10
1377827_at	chr18:47864745-47870949 (+) // 100.0 // q11		Srfbp1	6.77102	7.33196	-1.47524	0.005016	serum response factor binding protein 1
1389426_at	chr12:32924248-32924836 (+) // 68.86 // q15		Ccdc92	4.34507	4.90563	-1.47484	0.005585	coiled-coil domain containing 92
1383088_at	chr1:157539119-157540218 (+) // 94.89 // q32		RGD1305211	4.79492	5.35408	-1.47341	0.002077	similar to RIKEN cDNA 2610209A20
1386080_at	chr2:95177236-95177765 (+) // 100.0 // q23		Hey1	6.67003	7.22853	-1.47274	0.006212	Hairy/enhancer-of-split related with YRPW motif 1
1371806_at	chr11:84729568-84731048 (+) // 98.6 // q23		Dgcr8	6.63718	7.19486	-1.47191	0.00013	DiGeorge syndrome critical region gene 8
1371507_at	chr4:165756255-165757579 (-) // 89.66 // q42 /// chr3:146788738-146790028 (-) // 94.1 // q42		---	11.6472	12.2011	-1.46802	0.001932	---
1388734_at	chr7:13423459-13423978 (-) // 40.37 // q11		---	8.83233	9.38427	-1.46606	0.00095	---
1390142_at	chr11:34103920-34104509 (+) // 100.0 // q11		Morc3	8.34976	8.90082	-1.46516	0.002293	microrchidia 3
1376636_at	chr5:64033211-64034058 (+) // 99.88 // q22		Tgfbr1	10.9549	11.5049	-1.46408	1.6e-05	transforming growth factor, beta receptor 1
1367476_at	chr3:104906849-104910512 (-) // 93.88 // q35		Srp14	10.7404	11.2901	-1.46375	0.003662	signal recognition particle 14
1386864_at	chr2:162840895-162842605 (+) // 88.78 // q32		Pgam1	12.2026	12.7516	-1.46311	0.000541	phosphoglycerate mutase 1 (brain)
1372334_at	---		---	8.37573	8.91568	-1.45392	0.000735	---
1379637_at	chr8:69168929-69169648 (+) // 95.56 // q24		RGD1562639	3.5766	4.11591	-1.45328	0.004278	similar to c-myc promoter binding protein
1398569_at	chr1:201626032-201626336 (-) // 24.18 // q41		---	2.90298	3.44115	-1.45213	0.006706	---
1367924_at	chr1:207750952-207903948 (-) // 98.27 // q43		Pacs1	5.98223	6.51956	-1.45128	0.003289	phosphofurin acidic cluster sorting protein 1
1389288_at	chr18:29441772-29443836 (-) // 100.0 // p11		Ndufa2	10.4579	10.9951	-1.45118	0.001083	NADH dehydrogenase (ubiquinone) 1 alpha subcomplex, 2
1385521_at	chr11:33870467-33870679 (+) // 23.79 // q11 /// chr11:33802208-33802419 (+) // 23.79 // q11		---	3.73029	4.26709	-1.45075	0.006311	---
1375841_at	chr17:96797045-96798222 (+) // 88.86 // q12.3		---	8.78697	9.32269	-1.44967	0.001021	---
1395433_at	chr6:21106646-21107235 (-) // 93.41 // q13		---	3.32924	3.86456	-1.44927	0.000545	---
1390110_at	chr3:170707805-170709023 (-) // 100.0 // q43		Uckl1	5.76613	6.30122	-1.44904	0.002923	uridine-cytidine kinase 1-like 1
1392385_at	chr3:157196204-157196561 (+) // 100.0 // q42		Ncoa3	8.7878	9.32206	-1.4482	0.004395	Nuclear receptor coactivator 3
1372714_at	chr4:39012121-39012958 (-) // 99.88 // q21		Tmem168	9.86187	10.3956	-1.4477	0.003024	transmembrane protein 168
1390488_a_at	chr20:7257555-7258484 (-) // 100.0 // p12		Stk38	5.98453	6.51699	-1.4464	0.000315	serine/threonine kinase 38
1371304_a_at	chr13:29671426-29672051 (+) // 92.56 // p11 /// chr7:1772629-1775621 (-) // 97.05 // q11 /// chr12:30532292-30532918 (-) // 92.71 // q14		Myl6 /// Myl6b /// Myl6l	12.6804	13.2128	-1.44632	0.003941	myosin, light chain 6, alkali, smooth muscle and non-muscle /// myosin, light chain 6B, alkali, smooth muscle and non-muscle /// myosin, light polypeptide 6, alkali, smooth muscle and non-muscle-like
1381971_at	chr3:170820437-170821099 (-) // 89.21 // q43		Sox18	4.87332	5.40537	-1.44599	0.001578	SRY (sex determining region Y)-box 18
1391586_at	chr2:200026011-200026586 (-) // 99.65 // q34		---	3.62039	4.15238	-1.44592	0.005349	---
1367760_at	chr8:68379071-68451554 (-) // 97.31 // q24		Map2k1	7.53201	8.06342	-1.44534	0.005282	mitogen activated protein kinase kinase 1
1374983_at	chr19:52043537-52044250 (-) // 93.55 // q12		RGD1561676	4.40423	4.93466	-1.44436	0.004205	similar to Kelch domain containing 4
1379488_at	chr3:157952267-157952928 (+) // 61.48 // q42		Trp53rk	6.05998	6.58861	-1.44256	0.003098	TP53 regulating kinase
1376493_at	chr3:143997791-143999029 (-) // 89.98 // q41		Commd7	6.90659	7.43495	-1.44229	0.000614	COMM domain containing 7
1373491_at	---		Gba	8.21853	8.7468	-1.4422	0.000374	glucosidase, beta, acid
1370360_at	chr11:70500061-70508902 (-) // 92.44 // q22		RGD621352	8.76819	9.29572	-1.44147	0.003884	similar to RIKEN cDNA 1500031L02
1371781_at	chr10:89821072-89821735 (-) // 97.35 // q32.1		Stat3	9.32258	9.84949	-1.44084	0.000543	signal transducer and activator of transcription 3
1386989_at	chr8:19989866-20000924 (-) // 88.73 // q13		S1pr2	7.45427	7.98031	-1.43997	0.004174	sphingosine-1-phosphate receptor 2
1374050_at	chr10:35933371-35933828 (-) // 95.78 // q22		Rufy1	4.99134	5.51724	-1.43983	0.00232	RUN and FYVE domain containing 1
1379091_at	chr16:70513098-70513466 (+) // 98.92 // q12.4		RGD1560755	5.28293	5.80537	-1.43639	0.000179	similar to D8Ertd354e protein
1389303_at	chr10:105687219-105687923 (-) // 84.52 // q32.3		Mif4gd	7.70456	8.22699	-1.43637	0.002434	MIF4G domain containing
1398992_at	chr10:66591740-66593261 (+) // 90.85 // q26		---	8.60896	9.13005	-1.43504	0.001956	---
1372720_at	chr1:138006526-138007797 (-) // 95.2 // q31		Btbd1	9.83612	10.3547	-1.43254	0.002007	BTB (POZ) domain containing 1
1384956_at	chr1:60659095-60659348 (+) // 11.95 // q12		---	7.87624	8.39321	-1.43095	0.005492	---
1388586_at	chr11:30920861-30921900 (-) // 96.72 // q11		Synj1	8.12085	8.63658	-1.42973	5e-05	synaptojanin 1
1372432_at	chr2:190617891-190619878 (-) // 93.29 // q34		Prpf3	6.71615	7.23164	-1.42948	0.005897	PRP3 pre-mRNA processing factor 3 homolog (S. cerevisiae)
1387806_at	chr7:57129225-57139838 (-) // 96.98 // q22		Rap1b	12.093	12.6074	-1.42833	0.003861	RAP1B, member of RAS oncogene family
1399111_at	chr8:112787041-112789057 (-) // 99.69 // q32		Cyb561d2	8.12791	8.64135	-1.42745	0.004984	cytochrome b-561 domain containing 2
1379524_at	chr3:9021826-9022681 (-) // 95.52 // p12		Wdr34	5.37113	5.88325	-1.42614	0.003862	WD repeat domain 34
1371871_at	chr1:79370156-79371236 (+) // 77.01 // q21		Rab12	10.4319	10.9436	-1.42574	0.000729	RAB12, member RAS oncogene family
1389306_at	chr7:69879765-69882964 (+) // 99.78 // q22		Matn2	6.54866	7.05985	-1.42523	0.001195	matrilin 2
1389368_at	chr1:37865904-37866939 (-) // 97.21 // p11		Cnksr3	6.17369	6.67975	-1.42017	0.005622	Cnksr family member 3
1368012_at	chr15:26802625-26852308 (-) // 98.58 // p14		Tep1	8.18111	8.68611	-1.41913	0.001533	telomerase associated protein 1
1372283_at	chr6:79741788-79752842 (-) // 100.0 // q23		Trappc6b	8.77286	9.2747	-1.41602	0.005155	trafficking protein particle complex 6B
1367526_at	chr3:118182035-118182454 (+) // 96.54 // q36		Mrps26	9.80237	10.3034	-1.41518	0.004792	mitochondrial ribosomal protein S26
1367901_at	chr12:27744442-27757757 (+) // 87.7 // q13		Gusb	8.35108	8.85105	-1.41419	0.003193	glucuronidase, beta
1367663_at	chr17:58335597-58336547 (+) // 85.03 // q12.1 /// chr15:33712917-33715770 (+) // 97.99 // p13		Psme1	11.7387	12.236	-1.41161	0.003624	proteasome (prosome, macropain) activator subunit 1
1394510_at	chr3:94637536-94638309 (-) // 78.01 // q33		---	6.03555	6.53127	-1.41003	0.005579	---
1367916_at	chr8:124023107-124052193 (-) // 97.89 // q32		Plcd1	5.16973	5.66325	-1.40788	0.005342	phospholipase C, delta 1
1381612_at	chrX:86516603-86516970 (-) // 12.26 // q31		---	6.3888	6.87763	-1.40331	0.004921	---
1391688_at	chr10:92406097-92406796 (-) // 99.71 // q32.1		Map3k14	2.71137	3.19391	-1.3972	0.006345	mitogen-activated protein kinase kinase kinase 14
1372262_at	chr4:170291625-170292326 (+) // 82.33 // q43		---	10.3701	10.8513	-1.39583	0.004256	---
1389296_at	chr7:79299948-79300547 (+) // 94.69 // q31		Ttc35	9.98244	10.463	-1.39524	7.2e-05	tetratricopeptide repeat domain 35
1373296_a_at	chr1:159359116-159361360 (+) // 80.97 // q32		RGD1311634	7.09308	7.57289	-1.39456	0.005765	similar to RIKEN cDNA 3200002M19
1369788_s_at	chr5:115358170-115360754 (-) // 99.15 // q33		Jun	8.94699	9.4263	-1.39407	0.002025	Jun oncogene
1397740_at	chr17:16601071-16601496 (-) // 96.15 // p14		Sfxn1	7.91434	8.38919	-1.38977	0.006083	sideroflexin 1
1399101_at	chr3:146554509-146555123 (-) // 98.87 // q42		Rbm39	10.8441	11.3186	-1.38939	0.002332	RNA binding motif protein 39
1389665_at	chr17:6461917-6462532 (-) // 93.5 // p14		Habp4	6.52663	6.999	-1.38738	0.003031	hyaluronan binding protein 4
1376278_at	chr10:43408294-43409034 (+) // 96.49 // q22		---	5.91913	6.39097	-1.38688	0.006314	---
1373284_at	chr1:170873073-170873851 (-) // 82.61 // q34 /// chr4:158254863-158255774 (-) // 92.66 // q42 /// chr6:92081227-92082139 (-) // 98.38 // q24		Sav1	8.69838	9.17013	-1.38679	0.000369	salvador homolog 1 (Drosophila)
1398397_at	chr2:218679587-218680797 (+) // 99.92 // q41		---	9.61069	10.0819	-1.38627	0.000645	---
1395147_at	chr18:24678931-24679400 (+) // 98.95 // p12		---	6.13695	6.60204	-1.3804	0.006451	---
1384401_at	chr16:20186440-20186855 (+) // 25.69 // p14		---	8.64636	9.11142	-1.38037	0.002172	---
1374754_at	chr13:44231299-44231996 (-) // 97.19 // q13		---	4.85611	5.32086	-1.38008	0.006544	---
1381267_at	chr10:45133528-45133962 (+) // 99.77 // q22		---	2.72848	3.19207	-1.37897	0.004444	---
1382715_at	chr16:59355770-59356251 (+) // 92.31 // q12.2		Dlc1	5.00657	5.46878	-1.37765	0.002243	Deleted in liver cancer 1
1380953_at	chr4:132579413-132579902 (+) // 58.42 // q34		---	2.47156	2.93279	-1.37672	0.006601	---
1387016_a_at	chr8:62389892-62466132 (+) // 94.11 // q24		Nptn	11.8972	12.3482	-1.36704	0.001586	neuroplastin
1367702_at	chr2:251866642-251890729 (-) // 99.95 // q45		Acadm	9.39303	9.83872	-1.36197	0.00365	acyl-Coenzyme A dehydrogenase, C-4 to C-12 straight chain
1373952_at	chr4:5667002-5667438 (+) // 94.58 // q11		Prkag2	5.90281	6.34669	-1.36025	0.004149	protein kinase, AMP-activated, gamma 2 non-catalytic subunit
1398769_at	chr1:206733358-206738014 (+) // 98.06 // q42		Coro1b	8.73909	9.18234	-1.35966	0.0052	coronin, actin-binding protein, 1B
1374179_at	---		---	7.33555	7.7784	-1.35929	0.002599	---
1372177_at	chr2:46955687-46959699 (+) // 96.94 // q14		Mocs2	10.2116	10.6521	-1.35708	0.003372	molybdenum cofactor synthesis 2
1374627_at	chr15:33745204-33745798 (+) // 48.61 // p13		---	7.19046	7.62747	-1.35379	0.002491	---
1382112_at	chr18:63716002-63717175 (+) // 99.91 // q12.1		Chmp1b	6.35985	6.79655	-1.35351	2.4e-05	chromatin modifying protein 1B
1398473_at	chr1:249092756-249093297 (+) // 99.82 // q54		Bloc1s2	8.39237	8.82843	-1.35291	0.005048	biogenesis of lysosomal organelles complex-1, subunit 2
1383071_at	chr4:62894679-62895725 (-) // 94.45 // q22		Mtpn	8.71464	9.14851	-1.35085	0.003465	myotrophin
1388759_at	chr5:154002126-154003267 (-) // 95.44 // q36		---	10.9127	11.3466	-1.35084	0.002897	---
1368076_at	chr4:149529395-149536290 (+) // 84.44 // q42		Vhl	7.29618	7.72958	-1.35041	0.005814	von Hippel-Lindau tumor suppressor
1398814_at	chr8:68933226-68979449 (-) // 97.54 // q24		Rab11a	10.9281	11.3604	-1.34941	0.003844	RAB11a, member RAS oncogene family
1381969_at	---		Rbpj	9.66485	10.0909	-1.34357	0.001097	recombination signal binding protein for immunoglobulin kappa J region
1371969_at	chr4:62157077-62158001 (+) // 95.85 // q22		---	10.6073	11.033	-1.34326	0.000632	---
1367907_a_at	chr17:16063714-16081277 (+) // 99.89 // p14		Cltb	7.2843	7.70804	-1.3414	0.004771	clathrin, light chain (Lcb)
1373079_at	chr14:45522914-45523588 (+) // 100.0 // p11		---	9.43751	9.86107	-1.34123	0.001665	---
1388779_at	chr1:79325645-79326211 (+) // 90.99 // q21		Zfp180	8.85148	9.27407	-1.34034	0.002443	zinc finger protein 180
1393587_a_at	chr17:86694159-86694921 (-) // 99.74 // q12.3		RGD1309605	9.40535	9.82762	-1.34003	0.002799	similar to RIKEN cDNA 2310047O13
1398579_at	chr7:33395605-33396850 (+) // 100.0 // q13		Eea1	5.95331	6.37284	-1.33749	0.00623	early endosome antigen 1
1375847_at	chr8:110199479-110200398 (-) // 99.35 // q32		Nudt16	6.12521	6.54315	-1.33602	0.006333	nudix (nucleoside diphosphate linked moiety X)-type motif 16
1392988_at	chrX:158951435-158954913 (+) // 98.17 // q37		Nsdhl	6.9729	7.39007	-1.3353	0.004549	NAD(P) dependent steroid dehydrogenase-like
1395454_at	chr20:46582381-46582861 (+) // 80.86 // q13		Ostm1	10.3973	10.8145	-1.33529	0.00202	osteopetrosis associated transmembrane protein 1
1376793_at	chr17:5601747-5602358 (+) // 99.03 // p14		Hiatl1	10.2832	10.6964	-1.33161	0.005618	hippocampus abundant transcript-like 1
1389483_at	chr8:24072768-24073397 (-) // 99.68 // q13		Dpy19l1	9.16619	9.56674	-1.32001	0.000117	Dpy-19-like 1 (C. elegans)
1373840_at	chr14:6809080-6815276 (-) // 99.25 // p22		Nudt9	7.56906	7.96922	-1.31965	0.003107	nudix (nucleoside diphosphate linked moiety X)-type motif 9
1373009_at	chr5:128998376-128998629 (+) // 94.05 // q35		RGD1559786	7.80649	8.20501	-1.31816	0.001975	similar to RIKEN cDNA 0610037L13
1383999_at	chr3:114425172-114425960 (-) // 92.22 // q36		---	9.37833	9.77316	-1.31479	0.003316	---
1367833_at	chr10:95650969-95656924 (+) // 99.69 // q32.1		Psmc5	9.12314	9.5173	-1.31418	0.002033	proteasome (prosome, macropain) 26S subunit, ATPase, 5
1388874_at	chr7:95946979-95947921 (+) // 97.92 // q33		Mtss1	10.1913	10.5853	-1.31394	0.000223	metastasis suppressor 1
1373576_at	chr10:35137025-35139075 (-) // 98.39 // q22		---	9.8826	10.2727	-1.31049	0.000504	---
1375438_at	chr10:92830823-92832122 (-) // 99.85 // q32.1		Gosr2	7.80843	8.19183	-1.30441	0.001381	golgi SNAP receptor complex member 2
1367761_at	chr10:55581253-55614964 (-) // 98.73 // q24		Ndel1	6.48015	6.85147	-1.29353	0.000272	nuclear distribution gene E-like homolog 1 (A. nidulans)
1388960_at	chr20:29038443-29042396 (+) // 90.92 // q11		Ppa1	9.77335	10.1426	-1.29172	0.005634	pyrophosphatase (inorganic) 1
1373597_at	chr12:19570018-19571055 (-) // 99.88 // q12		Pop7	7.89474	8.26235	-1.29022	0.006696	processing of precursor 7, ribonuclease P/MRP subunit (S. cerevisiae)
1378576_at	chr12:42394347-42394893 (+) // 97.32 // q16		Sirt4	2.21412	2.57773	-1.28665	0.0059	sirtuin (silent mating type information regulation 2 homolog) 4 (S. cerevisiae)
1393755_at	chr5:166737824-166738227 (-) // 32.46 // q36		Pik3cd	3.44917	3.80995	-1.28413	0.000321	phosphatidylinositol 3-kinase catalytic delta polypeptide
1379243_at	chr7:120726075-120729907 (-) // 100.0 // q34		Ndufa6	10.2916	10.6487	-1.28081	0.001346	NADH dehydrogenase (ubiquinone) 1 alpha subcomplex, 6 (B14)
1399001_at	chr1:253105155-253105861 (+) // 95.31 // q54		RGD1305481	9.91665	10.2698	-1.27735	0.004957	hypothetical LOC294030
1371522_at	chr3:105436774-105437531 (+) // 97.91 // q35		Bahd1	7.66523	8.01837	-1.27734	1.8e-05	bromo adjacent homology domain containing 1
1383448_at	chr15:33743139-33745120 (+) // 81.28 // p13		Irf9	8.05278	8.39995	-1.27206	0.002592	interferon regulatory factor 9
1387114_at	chr16:5954212-5975719 (-) // 88.55 // p16		Prkcd	8.13039	8.47631	-1.27096	0.002191	protein kinase C, delta
1396058_at	chr18:28935507-28936217 (+) // 99.01 // p11		---	4.79473	5.13612	-1.26697	0.003248	---
1389428_at	chr13:30915307-30915892 (-) // 69.4 // q11		---	8.874	9.214	-1.26575	0.004423	---
1367870_at	chr1:197176013-197206253 (+) // 91.22 // q41		Glrx3	12.3162	12.6429	-1.25414	0.005505	glutaredoxin 3
1392518_at	chr7:117341516-117342067 (-) // 96.67 // q34		Tmem184b	6.43181	6.75166	-1.2482	0.0065	Transmembrane protein 184B
1368216_at	chr14:74401540-74481472 (+) // 97.77 // q21		Rab28	10.117	10.4293	-1.24171	0.004394	RAB28, member RAS oncogene family
1371658_at	chr19:51013941-51015172 (-) // 89.86 // q12		Cox4nb	8.20739	8.50615	-1.23009	0.005394	COX4 neighbor
1369938_at	chr5:171767040-171783767 (+) // 96.38 // q36		Pank4	6.50532	6.80081	-1.2273	0.005917	pantothenate kinase 4
1368722_at	chr20:3657841-3659848 (+) // 99.33 // p12		Lta	2.28851	2.57928	-1.22329	0.006111	lymphotoxin alpha (TNF superfamily, member 1)
1386875_a_at	chr5:60484436-60502432 (+) // 100.0 // q22		Clta	11.8189	12.1093	-1.22298	0.003344	clathrin, light chain (Lca)
1388382_at	chr2:182286827-182287570 (+) // 97.12 // q34		LOC361985	10.2838	10.5736	-1.22241	0.004946	similar to NICE-3
1382447_at	chr4:80492399-80492937 (+) // 100.0 // q24		---	3.7471	4.0342	-1.22019	0.006073	---
1372076_at	chr2:202753847-202759038 (+) // 79.45 // q34		Hbxip	10.2656	10.5495	-1.21747	0.000313	hepatitis B virus x interacting protein
1386959_a_at	chr8:67313467-67540053 (-) // 92.89 // q24		Map2k5	6.51202	6.79441	-1.2162	0.004663	mitogen activated protein kinase kinase 5
1388318_at	chr1:92762187-92762828 (+) // 90.92 // q22 /// chrX:94339027-94340190 (+) // 96.97 // q31		Pgk1	12.6982	12.9805	-1.21619	0.003669	phosphoglycerate kinase 1
1381157_at	chr5:103135470-103135932 (-) // 99.57 // q31		---	2.39538	2.67249	-1.21176	0.004816	---
1385361_at	chr1:110359309-110359651 (+) // 94.21 // q22		Atp10a	2.36125	2.63429	-1.20836	0.004435	ATPase, class V, type 10A
1397705_at	chr10:56670666-56674715 (-) // 95.85 // q24		Nlgn2	3.16641	3.32197	-1.11386	0.005854	neuroligin 2
1367634_at	chr9:38439429-38442916 (+) // 95.86 // q21 /// chrX:26282684-26283123 (+) // 91.94 // q13 /// chr13:49447528-49447962 (+) // 91.29 // q13 /// chr18:60230616-60231053 (+) // 91.94 // q12.1 /// chr18:40334405-40334842 (+) // 90.2 // q11 /// chr4:118608804-118609243 (+) // 92.16 // q34 /// chr10:34275337-34275777 (+) // 93.68 // q21 /// chr12:17453657-17454091 (-) // 93.68 // q11 /// chr8:101371212-…		Rpl31	15.0091	15.1557	-1.10694	0.004106	ribosomal protein L31
1388110_at	chrX:156022813-156024560 (+) // 93.52 // q37 /// chr13:71237167-71239027 (+) // 91.1 // q21 /// chr3:145106436-145107857 (-) // 75.18 // q41 /// chr7:67359833-67360656 (-) // 42.85 // q22 /// chr8:83463582-83465852 (-) // 92.28 // q31		cd24	15.663	15.5158	1.10745	0.006628	eukaryotic translation elongation factor 1 alpha 1 /// similar to eukaryotic translation elongation factor 1 alpha 1
1375756_at	chr3:11076040-11076450 (+) // 95.79 // p11		RGD1305081	2.45252	2.28732	1.12132	0.00291	similar to ionized calcium binding adapter molecule 2 (Iba2)
1376575_at	chr9:104694734-104695390 (-) // 100.0 // q37		Twsg1	11.4327	11.2611	1.12634	0.000937	twisted gastrulation homolog 1 (Drosophila)
1371297_at	chrX:5757319-5758182 (+) // 92.13 // q11 /// chr1:267291672-267292527 (+) // 94.94 // q55 /// chr9:36412466-36413325 (+) // 92.91 // q21 /// chr19:40753444-40754307 (+) // 94.04 // q12 /// chr17:15414875-15415741 (+) // 95.84 // p14 /// chr7:100548240-100549106 (+) // 95.05 // q33 /// chr7:75872506-75873369 (+) // 94.83 // q22 /// chr3:5807883-5810542 (+) // 97.41 // p12 /// chr1:158694171-158695…		Rpl7a	14.4505	14.2118	1.17995	0.002973	ribosomal protein L7a
1375219_a_at	chr1:88007426-88007818 (+) // 97.01 // q21 /// chr1:55888671-55889063 (+) // 91.04 // q12 /// chr4:37842088-37842475 (+) // 92.79 // q21 /// chr4:186708343-186708729 (+) // 90.8 // q44 /// chr10:13976535-13977199 (+) // 95.02 // q12 /// chr10:38752193-38752587 (+) // 95.27 // q22 /// chr14:38364455-38364847 (+) // 93.03 // p11 /// chr3:143150060-143150456 (+) // 94.03 // q41 /// chr13:73846155-73…		LOC688473 /// RGD1559516 /// Rps2	13.9998	13.7602	1.18066	0.00303	similar to 40S ribosomal protein S2 /// similar to ribosomal protein S2 /// ribosomal protein S2
1371483_at	chr2:51496229-51497328 (-) // 99.55 // q16		Nnt	10.0669	9.82185	1.1851	0.002911	nicotinamide nucleotide transhydrogenase
1387393_at	chrX:88777584-88828698 (+) // 93.93 // q31		Dlg3	2.48067	2.23468	1.18591	0.005244	discs, large homolog 3 (Drosophila)
1367567_at	chr6:129220788-129221737 (+) // 97.52 // q32 /// chr12:36483873-36487420 (-) // 96.08 // q16 /// chr17:21066110-21067059 (-) // 95.67 // p14		Rpl6	14.0695	13.8142	1.19356	4.5e-05	ribosomal protein L6
1394649_at	chr5:49100150-49100884 (-) // 99.59 // q21		Ankrd6	2.53928	2.28375	1.19377	0.003492	ankyrin repeat domain 6
1371878_at	chr10:35814831-35815444 (-) // 95.92 // q22		Maml1	7.53256	7.27403	1.19625	0.0063	mastermind like 1 (Drosophila)
1378601_at	chr6:42611573-42612121 (+) // 100.0 // q16		---	2.97945	2.7171	1.19943	0.006266	---
1387099_at	chr5:60107562-60127970 (+) // 100.0 // q22		Npr2	5.5894	5.32493	1.20119	0.001345	natriuretic peptide receptor B/guanylate cyclase B (atrionatriuretic peptide receptor B)
1383184_at	chr4:83356668-83357702 (+) // 96.42 // q24		Znrf1	3.86319	3.59542	1.20394	0.006284	zinc and ring finger 1
1377608_a_at	chr5:165698659-165707670 (-) // 99.2 // q36		Tardbp	10.5163	10.2476	1.2047	3.1e-05	TAR DNA binding protein
1373514_at	chr10:108861237-108861971 (+) // 83.25 // q32.3		LOC688296	9.42385	9.1496	1.20937	0.004308	similar to chromosome 17 open reading frame 27
1399084_at	chr20:3009769-3012869 (-) // 100.0 // p12		Dhx16	7.19851	6.92345	1.21004	0.002627	DEAH (Asp-Glu-Ala-His) box polypeptide 16
1385660_at	chr6:125312284-125312667 (-) // 93.4 // q32		Smek1	9.13651	8.8526	1.21749	0.00648	SMEK homolog 1, suppressor of mek1 (Dictyostelium)
1388871_at	chr16:70633380-70638735 (+) // 100.0 // q12.4		Ash2l	9.18593	8.89932	1.21977	0.004945	ash2 (absent, small, or homeotic)-like (Drosophila)
1398960_at	chr5:8728582-8729380 (+) // 64.8 // q11 /// chr10:88703556-88704451 (+) // 78.62 // q32.1 /// chr12:27999958-28002768 (+) // 86.18 // q13		Cct6a /// LOC316484 /// LOC688183	10.9286	10.6391	1.22221	0.004483	chaperonin containing Tcp1, subunit 6A (zeta 1) /// similar to chaperonin subunit 6a (zeta) /// similar to chaperonin subunit 6a (zeta)
1371327_a_at	chr1:85352034-85353445 (+) // 90.52 // q21 /// chr13:76952332-76953746 (+) // 92.18 // q22 /// chr3:71262207-71263625 (+) // 91.35 // q24 /// chr18:24420455-24421873 (-) // 92.89 // p12 /// chr10:109773488-109775112 (-) // 93.84 // q32.3		Actg1	13.8406	13.5461	1.22654	0.000455	actin, gamma 1
1369591_at	chr14:21674804-21679427 (-) // 94.34 // p21		Csn3	15.3032	15.0052	1.22946	0.002553	casein kappa
1383329_at	chr1:260202268-260217020 (+) // 74.0 // q55		Pdcd4	5.74616	5.43989	1.23651	0.005492	programmed cell death 4
1390019_at	chr2:155856588-155857573 (+) // 89.5 // q31 /// chr7:91621241-91623076 (+) // 96.78 // q31 /// chr7:91622051-91622602 (+) // 51.75 // q31 /// chr1:212797634-212798734 (-) // 95.65 // q43 /// chr3_random:1197946-1198931 (-) // 89.5 // /// chr6:60350478-60352785 (-) // 92.24 // q21 /// chr11:53935000-53935819 (-) // 76.73 // q21 /// chr7:56220422-56221414 (-) // 90.07 // q22 /// chr13:96539599-9655…		H3f3b	13.0878	12.7766	1.24072	0.00089	H3 histone, family 3B
1371734_at	chr14:83157255-83158198 (+) // 99.89 // q21		Maea	10.0329	9.71837	1.24357	0.000818	macrophage erythroblast attacher
1373452_at	chr1:232787207-232787990 (+) // 100.0 // q52		Rcl1	8.18651	7.86901	1.24618	0.000729	RNA terminal phosphate cyclase-like 1
1394960_at	chr19:47840045-47841129 (+) // 79.49 // q12		Sdr42e1	2.54133	2.22044	1.2491	0.003906	short chain dehydrogenase/reductase family 42E, member 1
1386473_at	chr13:81082439-81082582 (-) // 54.41 // q23		Iqwd1	3.10722	2.78589	1.24948	0.005955	IQ motif and WD repeats 1
1387186_at	chrX:48663348-48686805 (+) // 88.59 // q21		Rab9a	9.29561	8.97337	1.25027	0.00016	RAB9A, member RAS oncogene family
1394213_at	chr10:59966458-59966773 (+) // 100.0 // q24		RGD1308139	6.88234	6.54038	1.26748	0.005433	similar to RIKEN cDNA 1200014J11
1389149_at	chr5:152425841-152426891 (-) // 100.0 // q36		Eya3	6.62704	6.28409	1.26835	2.6e-05	Eyes absent homolog 3 (Drosophila)
1371524_at	chr19:10078827-10081458 (+) // 99.59 // p13		Gtl3	8.61333	8.27029	1.26843	0.00335	gene trap locus 3
1373676_at	chr4:64699551-64700543 (-) // 83.77 // q22		---	8.58123	8.23624	1.27014	0.00482	---
1368913_at	chr14:21847980-21855213 (+) // 99.19 // p21		Csn2	15.3336	14.9882	1.27047	0.000543	casein beta
1376626_at	chr4:66911792-66912440 (-) // 100.0 // q22		Mkrn1	8.05705	7.71004	1.27192	0.000929	makorin ring finger protein 1
1369650_at	chr11:70529830-70588533 (+) // 99.74 // q22		Pak2	4.01973	3.67109	1.27336	0.00621	p21 (CDKN1A)-activated kinase 2
1373809_at	chr20:29817250-29818154 (-) // 94.3 // q11		LOC606294	8.89245	8.53721	1.2792	0.006508	hypothetical protein LOC606294
1383764_at	chr14:35556728-35557474 (+) // 99.73 // p11		Chic2	5.0476	4.68733	1.28367	0.005489	cysteine-rich hydrophobic domain 2
1370190_at	chr10:105493204-105494291 (+) // 84.57 // q32.3 /// chr6:6605799-6606886 (-) // 84.49 // q12 /// chr10:106130701-106132535 (-) // 99.84 // q32.3		H3f3b	13.7713	13.4101	1.28449	0.001109	H3 histone, family 3B
1368235_at	chr8:61519105-61532816 (-) // 98.27 // q24		Clk3	7.24451	6.87992	1.28751	0.003145	CDC-like kinase 3
1385739_at	chr4:66264230-66264575 (-) // 95.04 // q22		---	10.7908	10.4242	1.28938	0.004998	---
1383281_at	chr10:106951896-106953603 (+) // 100.0 // q32.3		RGD1306284	9.15218	8.78527	1.28959	0.003274	similar to RIKEN cDNA 1110005A03
1387653_at	chr19_random:541852-555959 (-) // 96.37 //		Tsnax	9.22613	8.85833	1.29039	0.00318	translin-associated factor X
1398895_at	chr16:73239775-73240751 (+) // 98.24 // q12.5 /// chr3:44068633-44069142 (+) // 52.59 // q21		Golga7	9.88808	9.51928	1.29127	0.002951	golgi autoantigen, golgin subfamily a, 7
1373741_at	chr12:46032816-46033733 (+) // 100.0 // q16		Pus1	8.03287	7.66385	1.29147	0.000869	pseudouridylate synthase 1
1372128_at	chr1:83845159-83848048 (-) // 98.62 // q21		Mrps12	8.3982	8.02695	1.29347	0.006494	mitochondrial ribosomal protein S12
1388410_at	chr14:102072722-102080698 (-) // 89.59 // q22		Ugp2	12.0177	11.6458	1.29404	0.005746	UDP-glucose pyrophosphorylase 2
1372769_at	chr1:80056145-80056606 (+) // 92.21 // q21 /// chr13:44113098-44118654 (+) // 96.31 // q13		Lgtn	8.88563	8.51353	1.29424	0.0026	ligatin
1375272_at	chr1:248734434-248735227 (-) // 97.52 // q54		---	7.25472	6.88142	1.29532	0.002754	---
1388781_at	chr5:128128051-128128917 (+) // 96.11 // q34		---	7.81956	7.44447	1.29693	0.005368	---
1370366_at	chr3:68037452-68040365 (+) // 96.13 // q24		Timm10	9.38512	9.00724	1.29943	0.000847	translocase of inner mitochondrial membrane 10 homolog (yeast)
1387085_at	chrX:128249845-128271891 (+) // 97.29 // q35		Prps1	6.41052	6.03117	1.30076	0.003089	phosphoribosyl pyrophosphate synthetase 1
1371384_at	chr13:93944763-93945611 (+) // 95.54 // q25 /// chr16:75543898-75544885 (+) // 89.71 // q12.5 /// chr10:46968920-46969762 (+) // 92.23 // q22 /// chr7:122599678-122600526 (-) // 94.06 // q34 /// chr2:28900451-28907549 (-) // 96.69 // q12 /// chr20:30483585-30484429 (-) // 92.69 // q11		Btf3	13.2081	12.8259	1.30334	0.0022	basic transcription factor 3
1384167_at	---		LOC681647	4.6663	4.28304	1.30429	0.00656	similar to F43G9.2
1388651_at	chr14:17698404-17698990 (+) // 96.85 // p22		Rchy1	11.1324	10.7471	1.30612	0.002971	ring finger and CHY zinc finger domain containing 1
1372217_at	chr10:64617003-64617622 (-) // 97.94 // q25		Tmem199	7.54578	7.15971	1.30683	0.005245	transmembrane protein 199
1372925_at	chr1:201021395-201021819 (-) // 94.01 // q41		Sirt3	4.98447	4.59659	1.30847	0.005325	sirtuin (silent mating type information regulation 2 homolog) 3 (S. cerevisiae)
1383067_a_at	chr9:93067459-93074052 (-) // 99.5 // q36		Dtymk	8.03619	7.64785	1.30889	0.002802	deoxythymidylate kinase (thymidylate kinase)
1398879_at	chr16:61744566-61745217 (-) // 96.3 // q12.2		Tmem66	11.1118	10.7227	1.3096	4.5e-05	transmembrane protein 66
1390434_at	chr19:35073150-35073621 (-) // 97.31 // q11		Tradd	6.82945	6.43991	1.30997	0.006226	TNFRSF1A-associated via death domain
1389753_at	chr7:114420568-114421176 (+) // 96.2 // q34		Brp16	7.06191	6.67058	1.31161	0.000299	brain protein 16
1373096_at	chr16:5327852-5333053 (+) // 96.21 // p16		Actr8	7.93486	7.54308	1.31201	0.006434	ARP8 actin-related protein 8 homolog (yeast)
1391270_at	chr9:35469773-35470215 (+) // 31.45 // q21		Cnnm3	7.49402	7.10095	1.31318	0.006401	cyclin M3
1371323_at	chr4:37125880-37133021 (-) // 100.0 // q21		Ndufa4	11.9501	11.555	1.31509	0.00279	NADH dehydrogenase (ubiquinone) 1 alpha subcomplex, 4
1382963_at	chr19:54152335-54152912 (-) // 75.17 // q12		Abcb10	5.42233	5.02601	1.31614	0.00451	ATP-binding cassette, sub-family B (MDR/TAP), member 10
1373650_at	chr4:180668733-180669245 (+) // 99.8 // q44		Cmas	10.4484	10.0507	1.31741	2e-06	cytidine monophosphate N-acetylneuraminic acid synthetase
1396172_at	chr16:80635983-80640443 (-) // 100.0 // q12.5		Cdc16	3.9245	3.52616	1.31799	0.005678	CDC16 cell division cycle 16 homolog (S. cerevisiae)
1385443_at	chr10:90107968-90108279 (+) // 100.0 // q32.1		Mlx	6.84582	6.44577	1.31956	0.002445	MAX-like protein X
1388457_at	chr16:18729535-18731773 (+) // 99.66 // p14		Fam125a	8.36732	7.96679	1.32	0.003888	family with sequence similarity 125, member A
1371965_at	chr3:31224131-31224594 (-) // 95.26 // q12		RGD1303272	10.1868	9.78367	1.32234	0.004471	similar to RIKEN cDNA 2010311D03
1395579_at	chr1:193219307-193222654 (-) // 99.33 // q41		Dhx32	6.37897	5.97402	1.32405	0.004712	DEAH (Asp-Glu-Ala-His) box polypeptide 32
1398810_at	chr12:9784743-9794970 (+) // 96.34 // p11		Pdap1	10.8059	10.4006	1.32431	0.000344	PDGFA associated protein 1
1367481_at	chr7:114670492-114674252 (-) // 99.89 // q34		Vps28	9.30615	8.90027	1.32489	0.00517	vacuolar protein sorting 28 homolog (S. cerevisiae)
1393335_at	chrX:48626366-48626760 (+) // 47.2 // q21		Egfl6	3.00422	2.59668	1.32643	0.005335	EGF-like-domain, multiple 6
1398841_at	chr14:100973029-101027893 (+) // 94.49 // q22 /// chr1:32949594-32951109 (-) // 92.14 // p11 /// chrUn:55109752-55111282 (-) // 92.14 // /// chrUn:55658193-56059369 (-) // 92.01 // /// chrUn:56280832-56290675 (-) // 90.97 // /// chrUn:55949562-55954955 (-) // 90.01 //		Rab1	12.8837	12.4732	1.32913	0.000279	RAB1, member RAS oncogene family
1373159_at	chr8:102347968-102348664 (+) // 99.71 // q31		---	3.67681	3.266	1.32944	0.002761	---
1375887_at	chrX:7163696-7164341 (-) // 100.0 // q11		---	9.564	9.15217	1.33037	0.006442	---
1384185_at	chr6:107987550-107987979 (+) // 95.74 // q31		RGD1307704	7.64791	7.23498	1.33139	0.005439	similar to RIKEN cDNA 2410016O06
1367735_at	chr9:65613118-65647198 (-) // 91.64 // q32		Acadl	11.5943	11.178	1.33451	0.003559	acyl-Coenzyme A dehydrogenase, long-chain
1373922_at	chr3:41564509-41565149 (+) // 99.37 // q21		---	8.5088	8.09118	1.33573	0.003098	---
1388118_at	chr4:80850297-80948361 (-) // 99.94 // q24		Hibadh	10.6175	10.1982	1.33732	0.005183	3-hydroxyisobutyrate dehydrogenase
1388183_at	chr14:21869010-21885203 (-) // 94.37 // p21		Csn1s1	15.2782	14.8578	1.33831	9e-06	casein alpha s1
1391739_at	chr10:90461829-90462561 (+) // 100.0 // q32.1		Rundc1	3.85843	3.43797	1.33835	0.002308	RUN domain containing 1
1391730_at	chr7:137640687-137641305 (+) // 100.0 // q36		---	5.28315	4.86076	1.34015	0.001926	---
1369956_at	chr1:14846368-14864898 (+) // 99.49 // p12		Ifngr1	11.3694	10.9469	1.34032	0.005785	interferon gamma receptor 1
1373726_at	chr2:140571517-140572071 (-) // 71.68 // q26		---	4.73817	4.3136	1.34218	0.004281	---
1398349_at	chr4:42278227-42278814 (+) // 93.62 // q21 /// chr6:100889603-100890242 (+) // 91.0 // q24 /// chr5:148175603-148176196 (+) // 86.58 // q36		Ak2	10.1924	9.76665	1.34323	0.000733	adenylate kinase 2
1389782_at	chr6:22241772-22242183 (+) // 59.48 // q13 /// chr20:29495046-29495456 (-) // 61.59 // q11		LOC679430 /// RGD1305587	9.38097	8.95453	1.34391	0.005212	hypothetical protein LOC679430 /// similar to RIKEN cDNA 2010107G23
1367678_at	chr1:29739357-29764928 (+) // 88.44 // p11		Sdha	10.8987	10.4714	1.34474	0.006312	succinate dehydrogenase complex, subunit A, flavoprotein (Fp)
1394037_at	chr15:36566009-36566793 (-) // 63.94 // p12		Il17d	2.76817	2.33986	1.34566	0.0021	Interleukin 17D
1377602_at	chr5:58898308-58901968 (+) // 88.55 // q22		Nudt2	8.7082	8.2786	1.34686	1.1e-05	nudix (nucleoside diphosphate linked moiety X)-type motif 2
1388409_at	chr7:120143286-120144775 (+) // 99.19 // q34		Zc3h7b	7.31016	6.87942	1.34792	0.006275	zinc finger CCCH-type containing 7B
1398916_at	chr5:172685164-172685851 (+) // 100.0 // q36		Aurkaip1	9.63375	9.20174	1.34912	0.001717	aurora kinase A interacting protein 1
1385395_at	chr5:64854830-64855171 (+) // 100.0 // q22		Stx17	3.99821	3.5643	1.35088	0.005882	syntaxin 17
1373634_at	chr10:67393779-67394347 (+) // 95.14 // q26		---	10.1224	9.68787	1.35144	0.003697	---
1388681_at	chr10:37283972-37313629 (+) // 100.0 // q22		Sar1b	11.3335	10.8978	1.35255	0.006486	SAR1 homolog B (S. cerevisiae)
[truncated: 2,172 more rows]

## Sheet: Table S3
Supplementary Table S3 Gene ontology analysis with the differentially expressed transcripts
ID	Name	p-Value (Adj)	Study Count	Population Count	Annotated Gene Products
GO:0002376	immune system process	4.20738e-08	242	740	A2m, Abcc9, Ace, Acp5, Adam17, Adam9, Adipoq, Adk, Aif1, Akt1, Angpt1, Ankrd54, Anxa3, Aoc3, Ap3d1, Aqp3, Bcl2a1d, Bcl6, Bmp4, Bnip3, Bnip3l, Btk, C1qbp, C1s, C3, C4-2, C4bpa, C5ar1, Car2, Casp1, Casp8, Cav1, Ccl11, Ccl17, Ccl19, Ccl21b, Ccl3, Ccl6, Ccl9, Cd1d1, Cd2, Cd24, Cd247, Cd36, Cd37, Cd38, Cd3d, Cd3e, Cd40, Cd44, Cd47, Cd48, Cd5, Cd69, Cd79b, Cd83, Cd86, Cdkn1a, Cfi, Cfp, Cklf, Clec7a, Cl…
GO:0001775	cell activation	1.57478e-06	118	314	Adam17, Adam9, Adk, Aif1, Anxa3, Ap3d1, Apoe, Bcl6, Btk, Casp1, Cav1, Cd1d1, Cd2, Cd24, Cd38, Cd3d, Cd3e, Cd40, Cd47, Cd48, Cd5, Cd83, Cd86, Cdkn1a, Coro1a, Cr2, Ctgf, Ctnnb1, Cxcl12, Cxcr4, Dlg1, Dnaja3, Dpp4, Dusp3, Erbb2, F2r, Fcer1a, Fcgr2a, Fcgr2b, Fcgr3a, Fermt3, Fkbp1a, Fyn, Gimap5, Glmn, Gpam, Hhex, Hmgb3, Hps1, Hspd1, Igh-6, Il13ra1, Il1b, Il2rg, Il4ra, Il7r, Impdh2, Inpp5d, Itgal, Itgam…
GO:0050865	regulation of cell activation	1.20563e-05	71	161	Adk, Ap3d1, Apoe, Bcl6, Cav1, Cd1d1, Cd24, Cd38, Cd3e, Cd40, Cd47, Cd5, Cd83, Cdkn1a, Coro1a, Ctgf, Ctnnb1, Dlg1, Dnaja3, Dpp4, Dusp3, Erbb2, Fcer1a, Fcgr2b, Gimap5, Glmn, Gpam, Hmgb3, Hps1, Hspd1, Igh-6, Il13ra1, Il1b, Il2rg, Il4ra, Il7r, Inpp5d, Itgal, Jak3, Kng1, Lat, Lbp, Lck, Nck1, Nck2, Ndfip1, Np, Pdgfa, Pdpn, Plek, Prkcq, Ptpn6, Ptprc, Pvrl2, RT1-Ba, Ripk2, Rora, Sash3, Sit1, Socs5, Spn, …
GO:0002682	regulation of immune system process	1.61148e-05	132	361	A2m, Adam17, Adipoq, Adk, Ankrd54, Aoc3, Ap3d1, Aqp3, Bcl6, C1s, C3, C4-2, C5ar1, Car2, Cav1, Ccl3, Cd1d1, Cd24, Cd247, Cd36, Cd37, Cd38, Cd3e, Cd40, Cd44, Cd47, Cd5, Cd69, Cd79b, Cd83, Cd86, Cdkn1a, Cfi, Cfp, Clec7a, Coro1a, Csf1r, Ctnnb1, Cxcl12, Dlg1, Dnaja3, Dpp4, Dusp3, Erbb2, Fcer1a, Fcer2, Fcgr2a, Fcgr2b, Figf, Fkbp1a, Fyn, Gimap5, Glmn, Gpam, Gpx2, Hmgb3, Hps1, Hspa1b, Hspd1, Id2, Igh-6, …
GO:0050867	positive regulation of cell activation	4.53789e-05	55	111	Adk, Ap3d1, Bcl6, Cav1, Cd1d1, Cd24, Cd38, Cd3e, Cd40, Cd47, Cd5, Cd83, Cdkn1a, Coro1a, Ctgf, Dnaja3, Dpp4, Fcer1a, Gimap5, Gpam, Hps1, Hspd1, Igh-6, Il13ra1, Il1b, Il2rg, Il4ra, Il7r, Inpp5d, Itgal, Jak3, Lbp, Lck, Nck1, Nck2, Np, Pdpn, Plek, Prkcq, Ptprc, Pvrl2, RT1-Ba, Ripk2, Sash3, Socs5, Spn, Stat5a, Stat5b, Syk, Tcf3, Thy1, Tlr4, Tnfsf13, Vnn1, Zap70
GO:0002684	positive regulation of immune system process	9.95854e-05	96	234	A2m, Adam17, Adk, Aoc3, Ap3d1, Aqp3, Bcl6, C1s, C3, C4-2, C5ar1, Cav1, Cd1d1, Cd24, Cd247, Cd36, Cd37, Cd38, Cd3e, Cd40, Cd47, Cd5, Cd69, Cd79b, Cd83, Cd86, Cdkn1a, Cfi, Cfp, Clec7a, Coro1a, Cxcl12, Dnaja3, Dpp4, Dusp3, Fcer1a, Fcer2, Fcgr2a, Figf, Fyn, Gimap5, Gpam, Hps1, Hspa1b, Hspd1, Igh-6, Il13ra1, Il1b, Il2rg, Il4ra, Il7r, Inpp5d, Irak3, Itgal, Jak3, Klhl6, Lbp, Lck, Lta, Mapk1, Mmp9, Nck1,…
GO:0006955	immune response	0.00128756	141	426	A2m, Abcc9, Ace, Adam17, Anxa3, Bcl6, Bnip3, Bnip3l, Btk, C1qbp, C1s, C3, C4-2, C4bpa, C5ar1, Ccl11, Ccl17, Ccl19, Ccl21b, Ccl3, Ccl6, Ccl9, Cd1d1, Cd24, Cd247, Cd36, Cd37, Cd3e, Cd40, Cd47, Cd69, Cd79b, Cd86, Cfi, Cfp, Clec7a, Clecsf6, Colec12, Ctf1, Cxcl11, Cxcl12, Cxcl13, Cxcl14, Cxcl2, Cybb, Dlg1, Dnaja3, Dpp4, Dusp3, Ecsit, Fcer1a, Fcer2, Fcgr2a, Fcgr2b, Fcgr3a, Fkbp1a, Fyn, Galnt2, Gata3, G…
GO:0002764	immune response-regulating signaling pathway	0.00305223	31	60	C5ar1, Cd247, Cd3e, Cd40, Cd79b, Cd86, Clec7a, Dusp3, Fyn, Hspd1, Igh-6, Irak3, Klhl6, Lbp, Lck, Mapk1, Plcg1, Plekha1, Prkcb, Psen1, Ptpn22, Ptpn6, Ptprc, Ripk2, Skap1, Syk, Thy1, Tlr4, Tlr7, Vav1, Zap70
GO:0002768	immune response-regulating cell surface receptor signaling pathway	0.00347551	25	46	C5ar1, Cd247, Cd3e, Cd40, Cd79b, Clec7a, Dusp3, Fyn, Igh-6, Klhl6, Lck, Mapk1, Plcg1, Plekha1, Prkcb, Psen1, Ptpn22, Ptpn6, Ptprc, Ripk2, Skap1, Syk, Thy1, Vav1, Zap70
GO:0005737	cytoplasm	0.00348639	1317	5447	A2m, Aadat, Aass, Abca7, Abcb10, Abcb8, Abcb9, Abcc9, Abcd3, Abcf2, Abhd14a, Abhd14b, Abhd5, Abi1, Abi2, Acaa2, Acaca, Acadl, Acadm, Acadvl, Acat1, Acbd3, Ace, Acer2, Acly, Aco2, Acot1, Acot7, Acp1, Acp2, Acp5, Acp6, Acrbp, Acsl1, Acsl4, Acss1, Actg1, Actg2, Actr1b, Actr2, Acy1, Adam17, Adam9, Adar, Adcy10, Add3, Adh1, Adh4, Adhfe1, Adi1, Adipoq, Adk, Adsl, Aebp1, Aftph, Aggf1, Agpat6, Aif1, Aifm…
GO:0008283	cell proliferation	0.00348639	241	846	Acer2, Acvrl1, Adam17, Adk, Aggf1, Aif1, Akr1b1, Angpt1, Anxa1, Apln, Apoe, Appl2, Areg, Arhgap5, Ash2l, Atf3, Atp2b1, Atp5a1, Axin2, Bcl6, Bdnf, Bex1, Bloc1s2, Bmp2, Bmp4, Bmp7, Btg1, Btg3, Camk2d, Cav1, Cav2, Ccl11, Ccnd1, Cd24, Cd38, Cd3e, Cd40, Cd47, Cd5, Cd86, Cdc20, Cdkn1a, Cdkn1c, Cep120, Cited2, Cklf, Clu, Col18a1, Coro1a, Crebbp, Crip2, Csf1r, Csk, Csnk2a1, Ctgf, Cth, Ctnnb1, Cxcl12, Cxc…
GO:0070661	leukocyte proliferation	0.00412575	54	116	Adk, Bcl6, Cd24, Cd38, Cd3e, Cd40, Cd5, Cd86, Cdkn1a, Coro1a, Ctnnb1, Cxcl12, Cxcr4, Dlg1, Dnaja3, Erbb2, Fcgr2b, Fcgr3a, Fkbp1a, Fyn, Glmn, Gpam, Hspd1, Igh-6, Il13ra1, Il1b, Il7r, Impdh2, Inpp5d, Itgal, Itgam, Itgb2, Jak3, Kitlg, Kng1, Nck1, Nck2, Ndfip1, Np, Prkcd, Prkcq, Ptpn6, Ptprc, Ripk2, Sash3, Spn, Stat5a, Stat5b, Syk, Tcf3, Tlr4, Tnfrsf14, Tp53, Zap70
GO:0007167	enzyme linked receptor protein signaling pathway	0.00923087	118	381	Acvrl1, Adam17, Adam9, Akap2, Akt1, Angpt1, Angptl1, App, Areg, Bcr, Bex1, Bmp2, Bmp4, Bmp7, Cav1, Cblc, Cdkn1c, Chrdl2, Cidea, Cited2, Csf1r, Ctf1, Ctgf, Ctnnb1, Ddr2, Dok1, Ecsit, Efna1, Egf, Eif4ebp1, Eng, Erbb2, F3, Fgfbp3, Fgfr1, Figf, Fkbp1a, Flna, Fos, Fstl1, Furin, Ghr, Gipc1, Grb10, Grem2, Grik2, Hhex, Hipk2, Hpgd, Htra1, Id1, Igf1r, Il1b, Ing2, Inppl1, Irs2, Jak3, Jun, Kdr, Lef1, Lemd3,…
GO:0001816	cytokine production	0.00923087	66	188	Acp5, Adam17, Adipoq, Atp6ap2, Bcl6, C3, C5ar1, Casp1, Cd1d1, Cd209b, Cd24, Cd36, Cd3e, Cd40, Cd83, Cidea, Clec7a, Dlg1, F2r, Fcer1a, Fcgr2a, Fcgr2b, Figf, Furin, Gata3, Gimap5, Glmn, Gpam, Hspd1, Il1b, Il1rap, Inhbb, Inpp5d, Irak3, Irf8, Irf9, Klf2, Lbp, Lcp2, Lipa, Lta, Ndfip1, Np, P2ry2, Pcsk5, Pf4, Prkcd, Prkcq, Ptafr, Pycard, Ripk2, Rnf128, S100a13, Sash3, Sels, Smad4, Spn, Src, Srgn, Stat5a…
GO:0048518	positive regulation of biological process	0.00981732	498	1931	A2m, Abhd5, Ace, Acer2, Acp5, Acvrl1, Adam17, Adam9, Adamtsl4, Adcy10, Adipoq, Adipor2, Adk, Aen, Aggf1, Aif1, Ak1, Akap12, Akap13, Akr1b1, Akt1, Alb, Aldh1a3, Anapc11, Anapc7, Angpt1, Ank3, Ankrd54, Anxa1, Anxa2, Anxa3, Aoc3, Ap3d1, Apex1, Aph1b, Apln, Apoe, App, Aqp3, Areg, Arhgap5, Arhgef12, Arhgef2, Arhgef3, Arhgef4, Arpc2, Ash2l, Atf3, Atf7ip, Atg4b, Atp1a1, Atp2c1, Atp6ap2, Aurkaip1, Bckdha…
GO:0043498	cell surface binding	0.0154044	19	35	Adipoq, Aggf1, Alb, Atp5a1, Atp5b, Cd2, Cd24, Cd36, Cd48, Dag1, Dmbt1, F3, Hspd1, Lbp, Pcsk6, Pdgfa, Pdgfc, Spn, Vegfa
GO:0006082	organic acid metabolic process	0.0154044	161	536	Aadat, Aass, Abhd5, Acaa2, Acaca, Acadl, Acadm, Acadvl, Acly, Aco2, Acot1, Acot7, Acsl1, Acsl4, Acss1, Acy1, Adh1, Adi1, Adipoq, Agpat6, Akt1, Aldh1a3, Aldh5a1, Aldh6a1, Alox5ap, Amacr, Amt, Anxa1, Apoc1, Apoc3, Arg1, Arg2, Asrgl1, Atf3, Atp8b1, Bcat1, Bckdha, Bckdk, Bdh2, Cab39, Cars, Cav1, Cbr4, Ccbl1, Cd36, Ch25h, Ckmt1, Cmah, Cpt1a, Cryl1, Cs, Cth, Ctps2, Cyp26b1, Dars, Dci, Dhfr, Dtd1, Ears2…
GO:0005739	mitochondrion	0.0154044	321	1159	Aadat, Aass, Abcb10, Abcb8, Abcc9, Abcd3, Abcf2, Acaa2, Acaca, Acadl, Acadm, Acadvl, Acat1, Acbd3, Acly, Aco2, Acot1, Acp6, Acsl1, Acsl4, Acss1, Adcy10, Adh1, Adh4, Adhfe1, Adsl, Aifm1, Ak1, Ak2, Ak3, Akap1, Alas1, Aldh2, Aldh5a1, Aldh6a1, Aldh7a1, Aldoc, Amacr, Amt, Anxa1, Apex1, Apool, Arg2, Arsb, Atad3a, Atp5a1, Atp5b, Atp5g1, Atp5g3, Atp5sl, Atp6v1e1, Atpaf2, Auh, Aurkaip1, Bcat1, Bckdha, Bck…
GO:0044444	cytoplasmic part	0.0213928	999	4054	A2m, Aadat, Aass, Abca7, Abcb10, Abcb8, Abcb9, Abcc9, Abcd3, Abcf2, Abhd5, Abi2, Acaa2, Acaca, Acadl, Acadm, Acadvl, Acat1, Acbd3, Ace, Acer2, Acly, Aco2, Acot1, Acot7, Acp2, Acp5, Acp6, Acrbp, Acsl1, Acsl4, Acss1, Actg1, Adcy10, Add3, Adh1, Adh4, Adhfe1, Adipoq, Adk, Adsl, Aftph, Aggf1, Agpat6, Aif1, Aifm1, Ak1, Ak2, Ak3, Akap1, Akap13, Akr1b1, Akr1c18, Akt1, Alad, Alas1, Alb, Aldh1a3, Aldh1a7, …
GO:0005902	microvillus	0.0226418	21	48	Angpt1, Aqp5, Car2, Cbr1, Cd24, Clic4, Ctnnb1, Ctsl1, Dpep1, Erbb2, Ezr, Lyz2, Msn, Nedd4, Pdgfa, Pdpn, Prom1, Rdx, Scarb1, Slc4a7, Spn
GO:0022610	biological adhesion	0.0227473	146	494	Acer2, Acp5, Acvrl1, Adam15, Adam17, Adam8, Adam9, Adipoq, Aebp1, Aggf1, Angpt1, Aoc3, App, Atp2c1, Atp5b, Bcl6, Cadm3, Cbll1, Ccdc80, Cd2, Cd24, Cd36, Cd44, Cd47, Cd63, Cdh11, Cdh16, Ceacam1, Celsr1, Cercam, Cited2, Cldn1, Cldn3, Clec7a, Col12a1, Col13a1, Col14a1, Col15a1, Col18a1, Col2a1, Col5a1, Coro1a, Cpxm1, Cpxm2, Ctgf, Ctnnb1, Dag1, Ddr2, Dlc1, Dlg1, Dnajb6, Dpp4, Egfl6, Emb, Emilin1, Erbb…
GO:0010942	positive regulation of cell death	0.0254793	136	407	Ace, Adamtsl4, Adcy10, Adipoq, Aen, Akap13, Akt1, Aldh1a3, Ank3, Anxa1, Aph1b, Apoe, App, Arhgef12, Arhgef2, Arhgef3, Arhgef4, Bcl6, Bid, Bmp2, Bmp4, Bmp7, Bnip1, Bnip3, Bnip3l, Bok, C7, Casp1, Casp6, Casp7, Casp8, Cd1d1, Cd24, Cd3e, Cd44, Cd5, Cdkn1a, Col18a1, Ctgf, Ctnnb1, Dapk1, Ddit3, Ddx19a, Dlc1, Dnaja3, Dusp6, Dyrk2, Ect2, Fcgr2a, Fgd2, Gata6, Gimap5, Hipk2, Hspa1b, Hspd1, Igfbp3, Il1b, Il…
GO:0016265	death	0.0254793	257	943	Ace, Adam17, Adam9, Adamtsl4, Adar, Adcy10, Adipoq, Aen, Aif1, Aifm1, Akap13, Akt1, Alb, Aldh1a3, Aldoc, Angpt1, Ank3, Anxa1, Aph1b, Apoe, App, Arhgef12, Arhgef2, Arhgef3, Arhgef4, Axin2, Bag2, Bag3, Bcl2a1d, Bcl2l14, Bcl6, Bdnf, Bfar, Bid, Bloc1s2, Bmf, Bmp2, Bmp4, Bmp7, Bnip1, Bnip2, Bnip3, Bnip3l, Bok, Bre, Btg1, Btg2, C5ar1, C7, Casp1, Casp4, Casp6, Casp7, Casp8, Cav1, Ccl6, Cd1d1, Cd24, Cd3e…
GO:0007155	cell adhesion	0.0254793	146	494	Acer2, Acp5, Acvrl1, Adam15, Adam17, Adam8, Adam9, Adipoq, Aebp1, Aggf1, Angpt1, Aoc3, App, Atp2c1, Atp5b, Bcl6, Cadm3, Cbll1, Ccdc80, Cd2, Cd24, Cd36, Cd44, Cd47, Cd63, Cdh11, Cdh16, Ceacam1, Celsr1, Cercam, Cited2, Cldn1, Cldn3, Clec7a, Col12a1, Col13a1, Col14a1, Col15a1, Col18a1, Col2a1, Col5a1, Coro1a, Cpxm1, Cpxm2, Ctgf, Ctnnb1, Dag1, Ddr2, Dlc1, Dlg1, Dnajb6, Dpp4, Egfl6, Emb, Emilin1, Erbb…
GO:0008219	cell death	0.0254793	257	939	Ace, Adam17, Adam9, Adamtsl4, Adar, Adcy10, Adipoq, Aen, Aif1, Aifm1, Akap13, Akt1, Alb, Aldh1a3, Aldoc, Angpt1, Ank3, Anxa1, Aph1b, Apoe, App, Arhgef12, Arhgef2, Arhgef3, Arhgef4, Axin2, Bag2, Bag3, Bcl2a1d, Bcl2l14, Bcl6, Bdnf, Bfar, Bid, Bloc1s2, Bmf, Bmp2, Bmp4, Bmp7, Bnip1, Bnip2, Bnip3, Bnip3l, Bok, Bre, Btg1, Btg2, C5ar1, C7, Casp1, Casp4, Casp6, Casp7, Casp8, Cav1, Ccl6, Cd1d1, Cd24, Cd3e…
GO:0042180	cellular ketone metabolic process	0.0254793	161	544	Aadat, Aass, Abhd5, Acaa2, Acaca, Acadl, Acadm, Acadvl, Acly, Aco2, Acot1, Acot7, Acsl1, Acsl4, Acss1, Acy1, Adh1, Adi1, Adipoq, Agpat6, Akt1, Aldh1a3, Aldh5a1, Aldh6a1, Alox5ap, Amacr, Amt, Anxa1, Apoc1, Apoc3, Arg1, Arg2, Asrgl1, Atf3, Atp8b1, Bcat1, Bckdha, Bckdk, Bdh2, Cab39, Cars, Cav1, Cbr1, Cbr4, Ccbl1, Cd36, Ch25h, Ckmt1, Cmah, Coq2, Coq9, Cpt1a, Cryl1, Cs, Cth, Ctps2, Cyp26b1, Dars, Dci,…
GO:0048522	positive regulation of cellular process	0.0254793	453	1752	Abhd5, Ace, Acer2, Acp5, Acvrl1, Adam17, Adam9, Adamtsl4, Adcy10, Adipoq, Adk, Aen, Aggf1, Aif1, Ak1, Akap12, Akap13, Akr1b1, Akt1, Aldh1a3, Anapc11, Anapc7, Angpt1, Ank3, Ankrd54, Anxa1, Anxa2, Anxa3, Aoc3, Ap3d1, Apex1, Aph1b, Apln, Apoe, App, Areg, Arhgap5, Arhgef12, Arhgef2, Arhgef3, Arhgef4, Arpc2, Ash2l, Atf3, Atf7ip, Atp2c1, Aurkaip1, Bckdha, Bcl6, Bdnf, Bex1, Bhlha15, Bid, Bloc1s2, Bmp2, …
GO:0045619	regulation of lymphocyte differentiation	0.0254793	26	53	Ap3d1, Bcl6, Cd1d1, Cd24, Cd83, Erbb2, Gimap5, Hmgb3, Il2rg, Il4ra, Il7r, Inpp5d, Lck, Ndfip1, Np, Ptpn6, Ptprc, RT1-Ba, Ripk2, Sash3, Socs5, Stat5a, Stat5b, Syk, Vnn1, Zap70
GO:0003824	catalytic activity	0.0254793	926	3878	Aadat, Aass, Abca7, Abcb10, Abcb8, Abcb9, Abcc9, Abcd3, Abcf2, Abcf3, Abcg3l1, Abhd14a, Abhd14b, Abhd5, Abhd6, Abp1, Acaa2, Acaca, Acadl, Acadm, Acadvl, Acat1, Ace, Acer2, Acly, Aco2, Acot1, Acot7, Acp1, Acp2, Acp5, Acp6, Acsl1, Acsl4, Acss1, Acvrl1, Acy1, Adam15, Adam17, Adam8, Adam9, Adamtsl1, Adamtsl4, Adar, Adarb1, Adcy10, Adh1, Adh4, Adhfe1, Adi1, Adk, Adpgk, Adsl, Aebp1, Aen, Agpat6, Ahcyl1…
GO:0023014	signal transmission via phosphorylation event	0.0254793	131	455	Adam9, Adipoq, Akap1, Akap12, Akr1b1, Akt1, Angpt1, Ankrd54, Atp2c1, Atp6ap2, Avpi1, Bmp4, Btk, Casp1, Casp8, Cav1, Cd24, Cd36, Cd40, Cd44, Cflar, Ctnnb1, Dag1, Dapk1, Dnaja3, Dok1, Drd4, Dusp3, Dusp6, Ect2, Efna1, Egf, Erbb2, F2r, F3, Fcer1a, Fgfr1, Fkbp1a, Flna, Gadd45b, Gadd45g, Ghr, Gpr89, Grik2, Hcls1, Hdac3, Hipk2, Htr2b, Ick, Id1, Igf1r, Igh-6, Il1b, Itga1, Jak3, Kng1, Lats2, Lgals1, Map2k…
GO:0045184	establishment of protein localization	0.0322216	171	632	Abcb9, Adam9, Akap1, Akap12, Akt1, Ank3, Anxa1, Ap1s2, Ap3d1, Apoc3, Arcn1, Arf3, Arfgap1, Atg4b, Bcap29, Bcl6, Bid, Bmp4, Bnip1, Casp1, Cd24, Cd36, Cd3g, Cd40, Cfl1, Chchd4, Chm, Chmp1b, Chmp4c, Cidea, Clta, Cltb, Cog7, Derl1, Dmbt1, Drd4, Egf, Exoc6, F2r, Fam125a, Flna, Fxc1, Gapvd1, Gga2, Gipc1, Glmn, Gnptg, Gosr2, Gpam, Gphn, Gria2, Grik2, Hps1, Ints4, Ipo4, Ipo5, Jakmip1, Jun, Jup, Kpna1, Kp…
GO:0051348	negative regulation of transferase activity	0.0322216	39	89	Akt1, Apoe, Bmp4, Bmp7, Cav1, Cblc, Cdkn1a, Cdkn1c, Dbndd2, Depdc6, Dnaja3, Dusp3, Dusp6, Gadd45b, Gadd45g, Il1b, Inppl1, Irak3, Irs2, Kng1, Lats2, Mapk8ip1, Men1, Nr2f2, Pdcd4, Pkib, Prdx3, Prkag2, Psen1, Ptpn6, Ptprc, Rb1, Sfrp1, Sfrp5, Spry1, Spry2, Stk38, Thy1, Tusc4
GO:0051674	localization of cell	0.0322216	127	431	Abcc9, Abi2, Ace, Acp5, Acvrl1, Adam17, Adam9, Aif1, Akt1, Angpt1, Anxa3, Aoc3, Apex1, Apoe, Arhgap5, Atp5b, Bmp4, C5ar1, Cbll1, Ccl11, Ccl3, Ccl6, Cd24, Cd44, Cd47, Cd63, Cfl1, Cited2, Cklf, Clic4, Col18a1, Col5a1, Coro1a, Ctgf, Ctsh, Cxcl12, Cxcl2, Cxcr4, Dag1, Dlc1, Dpp4, Efna1, Eng, F2r, F3, Fcgr2a, Fgfr1, Figf, Fmnl1, Furin, Fyn, Gipc1, Gtpbp4, Hsp90aa1, Igf1r, Igfbp3, Il16, Il1b, Irs2, Itga…
GO:0048584	positive regulation of response to stimulus	0.0329952	81	241	A2m, Ace, Adam17, Alb, Aoc3, Bre, C1s, C3, C4-2, C5ar1, Casp1, Ccl21b, Cd1d1, Cd24, Cd247, Cd3e, Cd47, Cd69, Cd79b, Cd86, Cfi, Cfp, Clec7a, Cxcl12, Dusp3, Ednra, Eya3, Fcer1a, Fcer2, Fcgr2a, Figf, Fyn, Gimap5, Hipk2, Hspa1b, Hspd1, Igh-6, Il16, Il1b, Irak3, Jak3, Kdr, Klhl6, Lbp, Lck, Lta, Mapk1, Ndel1, Np, PVR, Pla2g4a, Plcg1, Plekha1, Prkcb, Psen1, Ptpn22, Ptpn6, Ptprc, Pvrl2, RT1-Ba, Ripk2, S1…
GO:0070663	regulation of leukocyte proliferation	0.0390939	41	89	Adk, Bcl6, Cd24, Cd38, Cd3e, Cd40, Cd5, Cdkn1a, Coro1a, Ctnnb1, Dlg1, Dnaja3, Erbb2, Fcgr2b, Glmn, Gpam, Igh-6, Il13ra1, Il1b, Inpp5d, Itgal, Jak3, Kitlg, Kng1, Nck1, Nck2, Ndfip1, Np, Prkcq, Ptpn6, Ptprc, Ripk2, Sash3, Spn, Stat5a, Stat5b, Syk, Tcf3, Tlr4, Tnfrsf14, Zap70
GO:0030234	enzyme regulator activity	0.0443018	164	586	A2m, Abi1, Acap1, Agfg1, Akap13, Akt1, Alox5ap, Ankrd54, Anxa1, Anxa2, Anxa3, Apoc1, Apoc3, Apoe, App, Arfgap1, Arhgap1, Arhgap15, Arhgap24, Arhgap27, Arhgap9, Arhgdib, Arhgef12, Arhgef15, Arhgef2, Arhgef3, Arhgef4, Asap1, Bcar3, Bckdha, Bcr, Bmp2, C3, C4-2, Cables1, Cast, Cav1, Ccnd1, Ccne1, Cd24, Cd55, Cdkn1a, Cdkn1c, Chm, Chn1, Cks2, Clpx, Crim1, Csnk2a1, Cst7, Cstb, Cyb5b, Dennd5a, Dlc1, Dnaj…
GO:0009056	catabolic process	0.0521624	259	935	Aadat, Aass, Abhd5, Acaa2, Acadl, Acadm, Acadvl, Acap1, Ace, Aco2, Acot7, Acsl1, Acy1, Adam17, Adam9, Adh1, Adh4, Adipoq, Agfg1, Aifm1, Akr1c18, Akt1, Aldh5a1, Aldh6a1, Aldoc, Ampd3, Amt, Anapc11, Anapc7, Aph1b, Apoc1, Apoc3, Apoe, Arfgap1, Arg2, Arhgap1, Arhgap27, Arsb, Asap1, Asrgl1, Atg12, Atg4b, Atg4c, Atp1a1, Atp5a1, Atp5b, Auh, Bace2, Bcat1, Bckdha, Bckdk, Bcl6, Bdh2, Blvra, Bnip3, Casp8, C…
GO:0010941	regulation of cell death	0.054152	220	770	Ace, Adam17, Adam9, Adamtsl4, Adar, Adcy10, Adipoq, Aen, Aif1, Akap13, Akt1, Alb, Aldh1a3, Angpt1, Ank3, Anxa1, Aph1b, Apoe, App, Arhgef12, Arhgef2, Arhgef3, Arhgef4, Bag3, Bcl2a1d, Bcl2l14, Bcl6, Bdnf, Bfar, Bid, Bloc1s2, Bmf, Bmp2, Bmp4, Bmp7, Bnip1, Bnip3, Bnip3l, Bok, Bre, Btg1, Btg2, C5ar1, C7, Casp1, Casp4, Casp6, Casp7, Casp8, Cav1, Cd1d1, Cd24, Cd3e, Cd3g, Cd44, Cd5, Cdkn1a, Cflar, Cidea,…
GO:0033673	negative regulation of kinase activity	0.054152	39	85	Akt1, Apoe, Bmp4, Bmp7, Cav1, Cblc, Cdkn1a, Cdkn1c, Dbndd2, Depdc6, Dnaja3, Dusp3, Dusp6, Gadd45b, Gadd45g, Il1b, Inppl1, Irak3, Irs2, Kng1, Lats2, Mapk8ip1, Men1, Nr2f2, Pdcd4, Pkib, Prdx3, Prkag2, Psen1, Ptpn6, Ptprc, Rb1, Sfrp1, Sfrp5, Spry1, Spry2, Stk38, Thy1, Tusc4
GO:0031980	mitochondrial lumen	0.0563373	64	176	Acaa2, Acadl, Acadm, Acadvl, Acat1, Acss1, Ak3, Akap1, Alas1, Aldh2, Atp5a1, Atp5b, Bckdha, Bckdk, Bdh1, C1qbp, Cbr4, Ccbl1, Clpx, Cs, Dci, Dnaja3, Etfa, Etfb, Fdps, Fdx1, Fdxr, Fech, Gars, Gls2, Got2, Hibadh, Hibch, Hmgcl, Hmgcs2, Hspd1, Idh3B, Ivd, LOC641316, Mccc2, Mipep, Mrpl10, Mrpl12, Mrpl34, Ndufa10, Nfs1, Pcca, Pccb, Pdha1, Pdhb, Pdk1, Pdk2, Peo1, Pmpca, Poldip2, Ppif, Sirt4, Ssbp1, Suclg…
GO:0015031	protein transport	0.0573809	166	622	Abcb9, Adam9, Akap1, Akap12, Akt1, Anxa1, Ap1s2, Ap3d1, Apoc3, Arcn1, Arf3, Arfgap1, Atg4b, Bcap29, Bcl6, Bid, Bmp4, Bnip1, Casp1, Cd24, Cd36, Cd3g, Cd40, Cfl1, Chchd4, Chm, Chmp1b, Chmp4c, Cidea, Clta, Cltb, Cog7, Derl1, Dmbt1, Drd4, Egf, Exoc6, F2r, Fam125a, Flna, Fxc1, Gapvd1, Gga2, Gipc1, Glmn, Gnptg, Gosr2, Gpam, Gphn, Grik2, Hps1, Ints4, Ipo4, Ipo5, Jakmip1, Jun, Jup, Kpna1, Kpnb1, Krt18, L…
GO:0030155	regulation of cell adhesion	0.0573809	49	133	Acer2, Acp5, Acvrl1, Adam9, Adipoq, Angpt1, Atp5b, Bcl6, Cbll1, Ccdc80, Cd24, Cd36, Cd47, Cd63, Cited2, Dpp4, Egfl6, Emilin1, Erbb2, Fbln2, Fermt3, Gtpbp4, Itga6, Itgal, Jag2, Kdr, Kng1, Lama4, Lgals1, Map2k1, Myo1f, Nid1, Nptn, Pde3b, Prlr, Pten, S1pr1, Sdc4, Smad7, Smoc2, Spn, Spp1, Src, Stat5a, Stat5b, Tgm2, Vav1, Vav3, Wnt4
GO:0044248	cellular catabolic process	0.0682936	214	770	Aadat, Aass, Abhd5, Acaa2, Acadl, Acadm, Acadvl, Acap1, Ace, Aco2, Acot7, Acsl1, Adam17, Adam9, Adh4, Adipoq, Agfg1, Aifm1, Akt1, Aldh5a1, Aldh6a1, Ampd3, Amt, Anapc11, Anapc7, Aph1b, Apoc1, Apoc3, Apoe, Arfgap1, Arg2, Arhgap1, Arhgap27, Arsb, Asap1, Asrgl1, Atg12, Atg4b, Atg4c, Atp1a1, Atp5a1, Atp5b, Auh, Bace2, Bcat1, Bckdha, Bckdk, Bcl6, Bdh2, Blvra, Bnip3, Casp8, Cblc, Cbr1, Ccl11, Cd36, Cdc1…
GO:0009986	cell surface	0.0692279	96	317	Ace, Acvrl1, Adam17, Adam9, Aoc3, Apoe, App, Areg, Atp5b, Atp6ap2, Bace2, C5ar1, Cav1, Cav2, Cd1d1, Cd2, Cd209b, Cd22, Cd24, Cd36, Cd38, Cd3e, Cd40, Cd44, Cd48, Cd5, Cd53, Cd55, Cd69, Cd79b, Cd83, Cd86, Clec7a, Cr2, Ctsl1, Cxcr4, Dpp4, Emr1, Eng, Entpd6, F3, Fcer1a, Fcer2, Fcgr2b, Flot2, Furin, Ghr, Got2, Gpihbp1, Gucy2g, Hsp90aa1, Hspd1, Igh-6, Il2rg, Il7r, Itga1, Itga6, Itgal, Itgam, Itgb2, Kcn…
GO:0043068	positive regulation of programmed cell death	0.0692279	134	401	Ace, Adamtsl4, Adcy10, Adipoq, Aen, Akap13, Akt1, Aldh1a3, Ank3, Anxa1, Aph1b, Apoe, App, Arhgef12, Arhgef2, Arhgef3, Arhgef4, Bcl6, Bid, Bmp2, Bmp4, Bmp7, Bnip1, Bnip3, Bnip3l, Bok, C7, Casp1, Casp6, Casp7, Casp8, Cd1d1, Cd24, Cd3e, Cd44, Cd5, Cdkn1a, Col18a1, Ctnnb1, Dapk1, Ddit3, Ddx19a, Dlc1, Dnaja3, Dusp6, Dyrk2, Ect2, Fcgr2a, Fgd2, Gata6, Gimap5, Hipk2, Hspa1b, Hspd1, Igfbp3, Il1b, Il7r, In…
GO:0009966	regulation of signal transduction	0.0718931	124	422	Adam17, Adipoq, Akap1, Akap12, Akr1b1, Akt1, Angpt1, Ankrd54, Apoe, App, Atp2c1, Atp6ap2, Avpi1, Bmp4, Bmp7, Casp1, Casp8, Cav1, Cblc, Cd24, Cd36, Cd3e, Cd40, Cd44, Cd5, Ceacam1, Cflar, Cnksr3, Ctnnb1, Dag1, Depdc6, Dnaja3, Drd4, Dusp3, Dusp6, Ect2, Efna1, Egf, Erbb2, F2r, F3, Fcer1a, Fgfr1, Fkbp1a, Flna, Ghr, Golph3, Gpr89, Grik2, Hcls1, Hdac3, Hipk2, Hsp90ab1, Htr2b, Id1, Igf1r, Igh-6, Il1b, In…
GO:0048646	anatomical structure formation involved in morphogenesis	0.0744129	118	388	Abi1, Actg1, Acvrl1, Adam9, Aggf1, Aldh1a3, Angpt1, Anpep, Anxa2, Anxa3, Arhgap24, Atp5b, Axin2, Bmp2, Bmp4, Bmp7, Btg1, C3, C5ar1, Capn2, Casp1, Casp8, Cast, Ccl11, Cd36, Cd44, Celsr1, Cfl1, Cited2, Col18a1, Ctgf, Ctnnb1, Cxcl12, Cxcr4, Deaf1, Dlc1, Dlx5, Ecsit, Ednra, Efna1, Egf, Elk3, Enah, Eng, Ext2, F3, Fgfr1, Fhl2, Figf, Fkbp1a, Fn1, Gata3, Gata6, Gnpat, Gpr177, Hectd1, Hhex, Hoxa10, Id1, I…
GO:0031974	membrane-enclosed lumen	0.0769312	322	1247	A2m, Acaa2, Acadl, Acadm, Acadvl, Acat1, Acp2, Acss1, Actl6a, Adar, Adarb1, Aen, Aifm1, Ak2, Ak3, Akap1, Akt1, Alas1, Alb, Aldh2, Alkbh2, Anapc11, Anapc7, Anpep, Anxa11, Apex1, App, Appl2, Arid4a, Arl4a, Ascl3, Ash2l, Atf3, Atf7ip, Atp5a1, Atp5b, Atpaf2, Basp1, Baz2a, Bckdha, Bckdk, Bdh1, Bnip3, Brd8, C1qbp, Calm1, Calm3, Camk2d, Camk2g, Capg, Casp6, Casp7, Casp8, Cbr4, Ccbl1, Ccdc55, Ccnd1, Ccne…
GO:0009897	external side of plasma membrane	0.0801995	50	142	Ace, Adam9, Apoe, Atp6ap2, Cd1d1, Cd2, Cd209b, Cd22, Cd24, Cd36, Cd3e, Cd40, Cd44, Cd48, Cd5, Cd55, Cd69, Cd79b, Cd83, Cd86, Clec7a, Cr2, Ctsl1, Emr1, Eng, Fcer1a, Fcer2, Fcgr2b, Gpihbp1, Gucy2g, Igh-6, Il2rg, Il7r, Itga1, Itga6, Itgal, Itgam, Kcnma1, Lamp1, Mfge8, Ptprc, RT1-Ba, S1pr1, Sell, Spn, Thy1, Tlr4, Tnfrsf14, Tnfsf13, Vwf
GO:0046983	protein dimerization activity	0.0823212	159	550	Aadat, Abcb10, Abcb9, Adh1, Adh4, Adipoq, Adipor2, Aldh1a3, Alox5ap, Anxa1, Aoc3, Apoe, Atf3, Batf, Bcl2a1d, Bhlha15, Bmp2, Bmp4, Bnip3, Bnip3l, Bok, Cadm3, Cars, Cav2, Ccbl1, Cd2, Cd3d, Cd3e, Cd3g, Cidea, Cisd2, Clip1, Coro1a, Cr2, Crebl2, Cryl1, Ctse, Cybb, Ddit3, Dpp4, Dpyd, Eea1, Eltd1, Eng, Erbb2, Ercc5, Ext2, Figf, Flna, Fos, Gars, Gca, Gclc, Ghr, Gipc1, Gldc, Got2, Gphn, Grik2, Gucy1a3, Gz…
GO:0016477	cell migration	0.0828276	127	410	Abcc9, Abi2, Ace, Acp5, Acvrl1, Adam17, Adam9, Aif1, Akt1, Angpt1, Anxa3, Aoc3, Apex1, Apoe, Arhgap5, Atp5b, Bmp4, C5ar1, Cbll1, Ccl11, Ccl3, Ccl6, Cd24, Cd44, Cd47, Cd63, Cfl1, Cited2, Cklf, Clic4, Col18a1, Col5a1, Coro1a, Ctgf, Ctsh, Cxcl12, Cxcl2, Cxcr4, Dag1, Dlc1, Dpp4, Efna1, Eng, F2r, F3, Fcgr2a, Fgfr1, Figf, Fmnl1, Furin, Fyn, Gipc1, Gtpbp4, Hsp90aa1, Igf1r, Igfbp3, Il16, Il1b, Irs2, Itga…
GO:0044424	intracellular part	0.0828276	1650	7193	A2m, Aadat, Aass, Abca7, Abcb10, Abcb8, Abcb9, Abcc9, Abcd3, Abcf2, Abhd14a, Abhd14b, Abhd5, Abi1, Abi2, Acaa2, Acaca, Acadl, Acadm, Acadvl, Acat1, Acbd3, Ace, Acer2, Acly, Aco2, Acot1, Acot7, Acp1, Acp2, Acp5, Acp6, Acrbp, Acsl1, Acsl4, Acss1, Actg1, Actg2, Actl6a, Actr1b, Actr2, Acy1, Adam17, Adam9, Adar, Adarb1, Adcy10, Add3, Adh1, Adh4, Adhfe1, Adi1, Adipoq, Adk, Adsl, Aebp1, Aen, Aff4, Aftph…
GO:0043065	positive regulation of apoptosis	0.0863721	133	400	Ace, Adamtsl4, Adcy10, Adipoq, Aen, Akap13, Akt1, Aldh1a3, Ank3, Anxa1, Aph1b, Apoe, App, Arhgef12, Arhgef2, Arhgef3, Arhgef4, Bcl6, Bid, Bmp2, Bmp4, Bmp7, Bnip1, Bnip3, Bnip3l, Bok, C7, Casp1, Casp6, Casp7, Casp8, Cd1d1, Cd24, Cd3e, Cd44, Cd5, Col18a1, Ctnnb1, Dapk1, Ddit3, Ddx19a, Dlc1, Dnaja3, Dusp6, Dyrk2, Ect2, Fcgr2a, Fgd2, Gata6, Gimap5, Hipk2, Hspa1b, Hspd1, Igfbp3, Il1b, Il7r, Ing4, Inpp…
GO:0001772	immunological synapse	0.0863721	9	13	Cd3e, Coro1a, Dlg1, Dusp3, Itgal, Lat, Prkcq, Rhoh, Zap70
GO:0005625	soluble fraction	0.0890003	94	314	Acaca, Acly, Acsl1, Acy1, Adcy10, Add3, Adh1, Adh4, Adsl, Aifm1, Akr1c18, Akt1, Aldh5a1, Anpep, Atg12, Blmh, Capn2, Casp7, Cav1, Ccl3, Clic1, Clic4, Cpe, Cryz, Csnk1a1, Csnk1d, Ctsl1, Dhfr, Dpp4, Dpyd, Dpysl2, Egf, Eif2b1, Fdps, Gabbr1, Gchfr, Gipc1, Glul, Got1, Gusb, Hexb, Hlcs, Id1, Idh1, Igfbp3, Inpp5d, Lamc2, Limk2, Lyz2, Maoa, Map1b, Map1lc3b, Map2k1, Mapk1, Me1, Men1, Nnmt, Pck2, Pcsk6, Pde…
GO:0005515	protein binding	0.0956265	1501	6511	A2m, Aadat, Abcb10, Abcb9, Abcc9, Abcd3, Abhd5, Abi1, Abi2, Acaca, Acadm, Acap1, Acat1, Acbd3, Ace, Acly, Aco2, Acp1, Acp2, Acp6, Acss1, Actg1, Actg2, Actl6a, Actr1b, Actr2, Actr5, Actr8, Acvrl1, Acy1, Adam15, Adam17, Adam8, Adam9, Adamtsl4, Adcy10, Add3, Adh1, Adh4, Adi1, Adipoq, Adipor2, Aebp1, Aff4, Aftph, Aggf1, Ahnak, Aif1, Aifm1, Ak1, Ak3, Akap1, Akap12, Akap13, Akap2, Akr1b1, Akt1, Alad, A…
